# Supplementary material for: Structural Models of Human eEF1A1 and eEF1A2 Reveal Two Distinct Surface Clusters of Sequence Variation and Potential Differences in Phosphorylation
Source: PLoS One. 2009 Jul 28;4(7):e6315. doi: 10.1371/journal.pone.0006315 (PMC2712093; doi:10.1371/journal.pone.0006315)
Supplement: File S3 — 3-D model co-ordinates of human eEF1A1 and eEF1A2. Note: co-ordinates for both models (human eEF1A1 and human eEF1A2) are provided in one PDB file. (1.13 MB TXT) [file pone.0006315.s003.txt]

HEADER    Human eEF1A1                                                              
COMPND    Human eElongation Factor 1A1                                                               
REMARK    MODELLED using: Modeller 8v2 + SCWRL v3 + SYBYL v6.9
REMARK    GENERATED BY SYBYL (TRIPOS, INC.)       19-JUN-08                     
SEQRES   1    443  MET GLY LYS GLU LYS THR HIS ILE ASN ILE VAL VAL ILE          
SEQRES   2    443  GLY HIS VAL ASP SER GLY LYS SER THR THR THR GLY HIS          
SEQRES   3    443  LEU ILE TYR LYS CYS GLY GLY ILE ASP LYS ARG THR ILE          
SEQRES   4    443  GLU LYS PHE GLU LYS GLU ALA ALA GLU MET GLY LYS GLY          
SEQRES   5    443  SER PHE LYS TYR ALA TRP VAL LEU ASP LYS LEU LYS ALA          
SEQRES   6    443  GLU ARG GLU ARG GLY ILE THR ILE ASP ILE SER LEU TRP          
SEQRES   7    443  LYS PHE GLU THR SER LYS TYR TYR VAL THR ILE ILE ASP          
SEQRES   8    443  ALA PRO GLY HIS ARG ASP PHE ILE LYS ASN MET ILE THR          
SEQRES   9    443  GLY THR SER GLN ALA ASP CYS ALA VAL LEU ILE VAL ALA          
SEQRES  10    443  ALA GLY VAL GLY GLU PHE GLU ALA GLY ILE SER LYS ASN          
SEQRES  11    443  GLY GLN THR ARG GLU HIS ALA LEU LEU ALA TYR THR LEU          
SEQRES  12    443  GLY VAL LYS GLN LEU ILE VAL GLY VAL ASN LYS MET ASP          
SEQRES  13    443  SER THR GLU PRO PRO TYR SER GLN LYS ARG TYR GLU GLU          
SEQRES  14    443  ILE VAL LYS GLU VAL SER THR TYR ILE LYS LYS ILE GLY          
SEQRES  15    443  TYR ASN PRO ASP THR VAL ALA PHE VAL PRO ILE SER GLY          
SEQRES  16    443  TRP ASN GLY ASP ASN MET LEU GLU PRO SER ALA ASN MET          
SEQRES  17    443  PRO TRP PHE LYS GLY TRP LYS VAL THR ARG LYS ASP GLY          
SEQRES  18    443  ASN ALA SER GLY THR THR LEU LEU GLU ALA LEU ASP CYS          
SEQRES  19    443  ILE LEU PRO PRO THR ARG PRO THR ASP LYS PRO LEU ARG          
SEQRES  20    443  LEU PRO LEU GLN ASP VAL TYR LYS ILE GLY GLY ILE GLY          
SEQRES  21    443  THR VAL PRO VAL GLY ARG VAL GLU THR GLY VAL LEU LYS          
SEQRES  22    443  PRO GLY MET VAL VAL THR PHE ALA PRO VAL ASN VAL THR          
SEQRES  23    443  THR GLU VAL LYS SER VAL GLU MET HIS HIS GLU ALA LEU          
SEQRES  24    443  SER GLU ALA LEU PRO GLY ASP ASN VAL GLY PHE ASN VAL          
SEQRES  25    443  LYS ASN VAL SER VAL LYS ASP VAL ARG ARG GLY ASN VAL          
SEQRES  26    443  ALA GLY ASP SER LYS ASN ASP PRO PRO MET GLU ALA ALA          
SEQRES  27    443  GLY PHE THR ALA GLN VAL ILE ILE LEU ASN HIS PRO GLY          
SEQRES  28    443  GLN ILE SER ALA GLY TYR ALA PRO VAL LEU ASP CYS HIS          
SEQRES  29    443  THR ALA HIS ILE ALA CYS LYS PHE ALA GLU LEU LYS GLU          
SEQRES  30    443  LYS ILE ASP ARG ARG SER GLY LYS LYS LEU GLU ASP GLY          
SEQRES  31    443  PRO LYS PHE LEU LYS SER GLY ASP ALA ALA ILE VAL ASP          
SEQRES  32    443  MET VAL PRO GLY LYS PRO MET CYS VAL GLU SER PHE SER          
SEQRES  33    443  ASP TYR PRO PRO LEU GLY ARG PHE ALA VAL ARG ASP MET          
SEQRES  34    443  ARG GLN THR VAL ALA VAL GLY VAL ILE LYS ALA VAL ASP          
SEQRES  35    443  LYS                                                          
ATOM      1  N   MET     1      19.110 -22.414  -1.324  1.00  0.00              
ATOM      2  CA  MET     1      17.694 -22.790  -1.366  1.00  0.00              
ATOM      3  C   MET     1      17.000 -22.169  -0.170  1.00  0.00              
ATOM      4  O   MET     1      17.437 -21.103   0.233  1.00  0.00              
ATOM      5  CB  MET     1      17.504 -24.327  -1.521  1.00  0.00              
ATOM      6  CG  MET     1      18.199 -24.958  -2.757  1.00  0.00              
ATOM      7  SD  MET     1      17.457 -24.398  -4.340  1.00  0.00              
ATOM      8  CE  MET     1      18.450 -22.939  -4.827  1.00  0.00              
ATOM      9  HA  MET     1      17.196 -22.321  -2.220  1.00  0.00              
ATOM     10  HB1 MET     1      17.900 -24.799  -0.605  1.00  0.00              
ATOM     11  HB2 MET     1      16.442 -24.601  -1.654  1.00  0.00              
ATOM     12  HG1 MET     1      19.287 -24.790  -2.743  1.00  0.00              
ATOM     13  HG2 MET     1      18.027 -26.047  -2.705  1.00  0.00              
ATOM     14  HE1 MET     1      19.525 -23.130  -4.673  1.00  0.00              
ATOM     15  HE2 MET     1      18.258 -22.768  -5.893  1.00  0.00              
ATOM     16  HE3 MET     1      18.163 -22.016  -4.306  1.00  0.00              
ATOM     17  H1  MET     1      19.710 -22.611  -2.098  1.00  0.00              
ATOM     18  H   MET     1      19.471 -21.912  -0.534  1.00  0.00              
ATOM     19  N   GLY     2      15.939 -22.775   0.408  1.00  0.00              
ATOM     20  CA  GLY     2      15.173 -22.104   1.451  1.00  0.00              
ATOM     21  C   GLY     2      13.769 -22.625   1.320  1.00  0.00              
ATOM     22  O   GLY     2      13.465 -23.245   0.313  1.00  0.00              
ATOM     23  HA2 GLY     2      15.145 -21.007   1.329  1.00  0.00              
ATOM     24  HA1 GLY     2      15.587 -22.358   2.440  1.00  0.00              
ATOM     25  H   GLY     2      15.615 -23.682   0.140  1.00  0.00              
ATOM     26  N   LYS     3      12.901 -22.398   2.319  1.00  0.00              
ATOM     27  CA  LYS     3      11.559 -22.950   2.202  1.00  0.00              
ATOM     28  C   LYS     3      10.769 -22.142   1.206  1.00  0.00              
ATOM     29  O   LYS     3      11.167 -21.036   0.873  1.00  0.00              
ATOM     30  CB  LYS     3      10.831 -22.937   3.566  1.00  0.00              
ATOM     31  CG  LYS     3      11.498 -23.932   4.558  1.00  0.00              
ATOM     32  CD  LYS     3      10.746 -24.009   5.915  1.00  0.00              
ATOM     33  CE  LYS     3      10.691 -22.638   6.648  1.00  0.00              
ATOM     34  NZ  LYS     3       9.956 -22.750   7.926  1.00  0.00              
ATOM     35  HA  LYS     3      11.610 -23.993   1.845  1.00  0.00              
ATOM     36  HB1 LYS     3      10.882 -21.896   3.919  1.00  0.00              
ATOM     37  HB2 LYS     3       9.770 -23.208   3.441  1.00  0.00              
ATOM     38  HG1 LYS     3      11.496 -24.943   4.111  1.00  0.00              
ATOM     39  HG2 LYS     3      12.548 -23.647   4.736  1.00  0.00              
ATOM     40  HD1 LYS     3       9.720 -24.376   5.743  1.00  0.00              
ATOM     41  HD2 LYS     3      11.263 -24.740   6.561  1.00  0.00              
ATOM     42  HE1 LYS     3      11.719 -22.275   6.826  1.00  0.00              
ATOM     43  HE2 LYS     3      10.155 -21.884   6.050  1.00  0.00              
ATOM     44  HZ1 LYS     3      10.423 -23.461   8.592  1.00  0.00              
ATOM     45  HZ2 LYS     3       9.926 -21.791   8.426  1.00  0.00              
ATOM     46  HZ3 LYS     3       8.932 -23.062   7.762  1.00  0.00              
ATOM     47  H   LYS     3      13.161 -21.842   3.113  1.00  0.00              
ATOM     48  N   GLU     4       9.626 -22.695   0.742  1.00  0.00              
ATOM     49  CA  GLU     4       8.714 -21.900  -0.070  1.00  0.00              
ATOM     50  C   GLU     4       8.255 -20.762   0.805  1.00  0.00              
ATOM     51  O   GLU     4       8.102 -20.992   1.995  1.00  0.00              
ATOM     52  CB  GLU     4       7.476 -22.738  -0.490  1.00  0.00              
ATOM     53  CG  GLU     4       6.452 -21.934  -1.334  1.00  0.00              
ATOM     54  CD  GLU     4       5.256 -22.795  -1.659  1.00  0.00              
ATOM     55  OE1 GLU     4       4.771 -23.518  -0.746  1.00  0.00              
ATOM     56  OE2 GLU     4       4.787 -22.761  -2.828  1.00  0.00              
ATOM     57  HA  GLU     4       9.244 -21.538  -0.966  1.00  0.00              
ATOM     58  HB1 GLU     4       7.817 -23.610  -1.071  1.00  0.00              
ATOM     59  HB2 GLU     4       6.983 -23.106   0.426  1.00  0.00              
ATOM     60  HG1 GLU     4       6.096 -21.053  -0.779  1.00  0.00              
ATOM     61  HG2 GLU     4       6.935 -21.585  -2.262  1.00  0.00              
ATOM     62  H   GLU     4       9.358 -23.625   1.003  1.00  0.00              
ATOM     63  N   LYS     5       8.037 -19.551   0.243  1.00  0.00              
ATOM     64  CA  LYS     5       7.553 -18.438   1.051  1.00  0.00              
ATOM     65  C   LYS     5       6.324 -17.859   0.398  1.00  0.00              
ATOM     66  O   LYS     5       6.180 -17.952  -0.811  1.00  0.00              
ATOM     67  CB  LYS     5       8.671 -17.378   1.238  1.00  0.00              
ATOM     68  CG  LYS     5       9.776 -17.932   2.181  1.00  0.00              
ATOM     69  CD  LYS     5      11.097 -17.118   2.114  1.00  0.00              
ATOM     70  CE  LYS     5      12.187 -17.798   2.993  1.00  0.00              
ATOM     71  NZ  LYS     5      13.541 -17.251   2.758  1.00  0.00              
ATOM     72  HA  LYS     5       7.243 -18.788   2.049  1.00  0.00              
ATOM     73  HB1 LYS     5       9.085 -17.123   0.249  1.00  0.00              
ATOM     74  HB2 LYS     5       8.249 -16.462   1.676  1.00  0.00              
ATOM     75  HG1 LYS     5       9.411 -17.956   3.222  1.00  0.00              
ATOM     76  HG2 LYS     5      10.002 -18.966   1.881  1.00  0.00              
ATOM     77  HD1 LYS     5      11.439 -17.105   1.067  1.00  0.00              
ATOM     78  HD2 LYS     5      10.929 -16.077   2.436  1.00  0.00              
ATOM     79  HE1 LYS     5      11.919 -17.673   4.054  1.00  0.00              
ATOM     80  HE2 LYS     5      12.222 -18.879   2.775  1.00  0.00              
ATOM     81  HZ1 LYS     5      13.618 -16.222   3.056  1.00  0.00              
ATOM     82  HZ2 LYS     5      14.278 -17.770   3.355  1.00  0.00              
ATOM     83  HZ3 LYS     5      13.830 -17.319   1.718  1.00  0.00              
ATOM     84  H   LYS     5       8.197 -19.383  -0.732  1.00  0.00              
ATOM     85  N   THR     6       5.431 -17.267   1.221  1.00  0.00              
ATOM     86  CA  THR     6       4.204 -16.670   0.705  1.00  0.00              
ATOM     87  C   THR     6       4.551 -15.229   0.411  1.00  0.00              
ATOM     88  O   THR     6       5.580 -14.786   0.896  1.00  0.00              
ATOM     89  CB  THR     6       3.034 -16.849   1.721  1.00  0.00              
ATOM     90  OG1 THR     6       3.310 -16.278   3.006  1.00  0.00              
ATOM     91  CG2 THR     6       2.658 -18.346   1.914  1.00  0.00              
ATOM     92  HA  THR     6       3.898 -17.159  -0.236  1.00  0.00              
ATOM     93  HB  THR     6       2.156 -16.297   1.341  1.00  0.00              
ATOM     94  HG1 THR     6       3.929 -16.770   3.534  1.00  0.00              
ATOM     95 HG23 THR     6       1.994 -18.674   1.100  1.00  0.00              
ATOM     96 HG21 THR     6       3.555 -18.985   1.922  1.00  0.00              
ATOM     97 HG22 THR     6       2.134 -18.479   2.875  1.00  0.00              
ATOM     98  H   THR     6       5.639 -17.161   2.191  1.00  0.00              
ATOM     99  N   HIS     7       3.749 -14.478  -0.379  1.00  0.00              
ATOM    100  CA  HIS     7       4.109 -13.088  -0.667  1.00  0.00              
ATOM    101  C   HIS     7       3.263 -12.171   0.174  1.00  0.00              
ATOM    102  O   HIS     7       2.084 -12.455   0.306  1.00  0.00              
ATOM    103  CB  HIS     7       3.887 -12.722  -2.156  1.00  0.00              
ATOM    104  CG  HIS     7       4.973 -13.325  -3.008  1.00  0.00              
ATOM    105  ND1 HIS     7       5.940 -12.626  -3.561  1.00  0.00              
ATOM    106  CD2 HIS     7       5.106 -14.629  -3.318  1.00  0.00              
ATOM    107  CE1 HIS     7       6.715 -13.415  -4.232  1.00  0.00              
ATOM    108  NE2 HIS     7       6.293 -14.593  -4.131  1.00  0.00              
ATOM    109  HA  HIS     7       5.174 -12.898  -0.467  1.00  0.00              
ATOM    110  HB1 HIS     7       2.909 -13.098  -2.492  1.00  0.00              
ATOM    111  HB2 HIS     7       3.901 -11.626  -2.285  1.00  0.00              
ATOM    112  HD2 HIS     7       4.482 -15.474  -3.034  1.00  0.00              
ATOM    113  HE1 HIS     7       7.599 -13.159  -4.812  1.00  0.00              
ATOM    114  HD1 HIS     7       6.058 -11.605  -3.481  1.00  0.00              
ATOM    115  H   HIS     7       2.892 -14.845  -0.751  1.00  0.00              
ATOM    116  N   ILE     8       3.838 -11.069   0.713  1.00  0.00              
ATOM    117  CA  ILE     8       3.017 -10.043   1.350  1.00  0.00              
ATOM    118  C   ILE     8       3.531  -8.696   0.908  1.00  0.00              
ATOM    119  O   ILE     8       4.652  -8.628   0.431  1.00  0.00              
ATOM    120  CB  ILE     8       2.938 -10.151   2.902  1.00  0.00              
ATOM    121  CG1 ILE     8       4.358 -10.043   3.517  1.00  0.00              
ATOM    122  CG2 ILE     8       2.209 -11.467   3.291  1.00  0.00              
ATOM    123  CD1 ILE     8       4.375  -9.903   5.061  1.00  0.00              
ATOM    124  HA  ILE     8       2.004 -10.099   0.938  1.00  0.00              
ATOM    125  HB  ILE     8       2.359  -9.304   3.302  1.00  0.00              
ATOM    126 HG11 ILE     8       4.925 -10.930   3.222  1.00  0.00              
ATOM    127 HG12 ILE     8       4.861  -9.156   3.104  1.00  0.00              
ATOM    128 HD11 ILE     8       3.909 -10.762   5.562  1.00  0.00              
ATOM    129 HD12 ILE     8       5.406  -9.820   5.435  1.00  0.00              
ATOM    130 HD13 ILE     8       3.836  -8.986   5.328  1.00  0.00              
ATOM    131 HG21 ILE     8       2.764 -12.324   2.891  1.00  0.00              
ATOM    132 HG22 ILE     8       2.110 -11.579   4.379  1.00  0.00              
ATOM    133 HG23 ILE     8       1.197 -11.499   2.867  1.00  0.00              
ATOM    134  H   ILE     8       4.823 -10.898   0.642  1.00  0.00              
ATOM    135  N   ASN     9       2.716  -7.630   1.061  1.00  0.00              
ATOM    136  CA  ASN     9       3.154  -6.292   0.687  1.00  0.00              
ATOM    137  C   ASN     9       3.186  -5.475   1.948  1.00  0.00              
ATOM    138  O   ASN     9       2.325  -5.692   2.785  1.00  0.00              
ATOM    139  CB  ASN     9       2.170  -5.656  -0.322  1.00  0.00              
ATOM    140  CG  ASN     9       2.145  -6.425  -1.620  1.00  0.00              
ATOM    141  OD1 ASN     9       3.197  -6.733  -2.154  1.00  0.00              
ATOM    142  ND2 ASN     9       0.960  -6.758  -2.170  1.00  0.00              
ATOM    143  HA  ASN     9       4.146  -6.302   0.220  1.00  0.00              
ATOM    144  HB1 ASN     9       1.175  -5.681   0.141  1.00  0.00              
ATOM    145  HB2 ASN     9       2.450  -4.609  -0.523  1.00  0.00              
ATOM    146 HD22 ASN     9       0.953  -7.283  -3.021  1.00  0.00              
ATOM    147 HD21 ASN     9       0.089  -6.500  -1.750  1.00  0.00              
ATOM    148  H   ASN     9       1.803  -7.728   1.459  1.00  0.00              
ATOM    149  N   ILE    10       4.151  -4.542   2.103  1.00  0.00              
ATOM    150  CA  ILE    10       4.166  -3.688   3.284  1.00  0.00              
ATOM    151  C   ILE    10       4.413  -2.271   2.843  1.00  0.00              
ATOM    152  O   ILE    10       5.061  -2.086   1.827  1.00  0.00              
ATOM    153  CB  ILE    10       5.242  -4.212   4.280  1.00  0.00              
ATOM    154  CG1 ILE    10       4.832  -5.658   4.692  1.00  0.00              
ATOM    155  CG2 ILE    10       5.419  -3.277   5.522  1.00  0.00              
ATOM    156  CD1 ILE    10       5.819  -6.213   5.732  1.00  0.00              
ATOM    157  HA  ILE    10       3.188  -3.709   3.783  1.00  0.00              
ATOM    158  HB  ILE    10       6.214  -4.237   3.747  1.00  0.00              
ATOM    159 HG11 ILE    10       3.813  -5.672   5.113  1.00  0.00              
ATOM    160 HG12 ILE    10       4.831  -6.307   3.805  1.00  0.00              
ATOM    161 HD11 ILE    10       5.519  -5.753   6.673  1.00  0.00              
ATOM    162 HD12 ILE    10       5.765  -7.303   5.818  1.00  0.00              
ATOM    163 HD13 ILE    10       6.858  -5.928   5.523  1.00  0.00              
ATOM    164 HG21 ILE    10       4.479  -3.270   6.103  1.00  0.00              
ATOM    165 HG22 ILE    10       6.246  -3.609   6.178  1.00  0.00              
ATOM    166 HG23 ILE    10       5.670  -2.246   5.216  1.00  0.00              
ATOM    167  H   ILE    10       4.888  -4.421   1.436  1.00  0.00              
ATOM    168  N   VAL    11       3.915  -1.282   3.617  1.00  0.00              
ATOM    169  CA  VAL    11       4.241   0.107   3.336  1.00  0.00              
ATOM    170  C   VAL    11       4.923   0.623   4.574  1.00  0.00              
ATOM    171  O   VAL    11       4.528   0.210   5.653  1.00  0.00              
ATOM    172  CB  VAL    11       2.994   0.930   2.903  1.00  0.00              
ATOM    173  CG1 VAL    11       1.912   1.006   4.016  1.00  0.00              
ATOM    174  CG2 VAL    11       3.416   2.358   2.462  1.00  0.00              
ATOM    175  HA  VAL    11       4.963   0.172   2.511  1.00  0.00              
ATOM    176  HB  VAL    11       2.553   0.431   2.023  1.00  0.00              
ATOM    177 HG11 VAL    11       2.314   1.480   4.924  1.00  0.00              
ATOM    178 HG12 VAL    11       1.054   1.602   3.673  1.00  0.00              
ATOM    179 HG13 VAL    11       1.536   0.005   4.269  1.00  0.00              
ATOM    180 HG21 VAL    11       4.134   2.324   1.627  1.00  0.00              
ATOM    181 HG22 VAL    11       2.537   2.940   2.138  1.00  0.00              
ATOM    182 HG23 VAL    11       3.891   2.875   3.306  1.00  0.00              
ATOM    183  H   VAL    11       3.360  -1.486   4.425  1.00  0.00              
ATOM    184  N   VAL    12       5.940   1.507   4.448  1.00  0.00              
ATOM    185  CA  VAL    12       6.537   2.113   5.632  1.00  0.00              
ATOM    186  C   VAL    12       6.162   3.562   5.558  1.00  0.00              
ATOM    187  O   VAL    12       6.242   4.121   4.476  1.00  0.00              
ATOM    188  CB  VAL    12       8.075   1.988   5.710  1.00  0.00              
ATOM    189  CG1 VAL    12       8.624   2.555   7.041  1.00  0.00              
ATOM    190  CG2 VAL    12       8.452   0.502   5.589  1.00  0.00              
ATOM    191  HA  VAL    12       6.152   1.646   6.548  1.00  0.00              
ATOM    192  HB  VAL    12       8.535   2.541   4.879  1.00  0.00              
ATOM    193 HG11 VAL    12       8.189   2.006   7.887  1.00  0.00              
ATOM    194 HG12 VAL    12       9.717   2.435   7.078  1.00  0.00              
ATOM    195 HG13 VAL    12       8.372   3.622   7.133  1.00  0.00              
ATOM    196 HG21 VAL    12       8.107   0.138   4.609  1.00  0.00              
ATOM    197 HG22 VAL    12       9.544   0.427   5.667  1.00  0.00              
ATOM    198 HG23 VAL    12       8.005  -0.118   6.379  1.00  0.00              
ATOM    199  H   VAL    12       6.272   1.815   3.553  1.00  0.00              
ATOM    200  N   ILE    13       5.752   4.162   6.693  1.00  0.00              
ATOM    201  CA  ILE    13       5.344   5.557   6.680  1.00  0.00              
ATOM    202  C   ILE    13       6.058   6.217   7.838  1.00  0.00              
ATOM    203  O   ILE    13       6.546   5.505   8.702  1.00  0.00              
ATOM    204  CB  ILE    13       3.787   5.644   6.710  1.00  0.00              
ATOM    205  CG1 ILE    13       3.212   4.908   7.946  1.00  0.00              
ATOM    206  CG2 ILE    13       3.203   4.989   5.431  1.00  0.00              
ATOM    207  CD1 ILE    13       1.759   5.330   8.260  1.00  0.00              
ATOM    208  HA  ILE    13       5.680   6.063   5.764  1.00  0.00              
ATOM    209  HB  ILE    13       3.499   6.711   6.741  1.00  0.00              
ATOM    210 HG11 ILE    13       3.273   3.811   7.840  1.00  0.00              
ATOM    211 HG12 ILE    13       3.836   5.214   8.783  1.00  0.00              
ATOM    212 HD11 ILE    13       1.078   5.207   7.412  1.00  0.00              
ATOM    213 HD12 ILE    13       1.376   4.710   9.082  1.00  0.00              
ATOM    214 HD13 ILE    13       1.769   6.391   8.549  1.00  0.00              
ATOM    215 HG21 ILE    13       3.548   3.948   5.365  1.00  0.00              
ATOM    216 HG22 ILE    13       2.108   4.963   5.431  1.00  0.00              
ATOM    217 HG23 ILE    13       3.537   5.552   4.548  1.00  0.00              
ATOM    218  H   ILE    13       5.706   3.674   7.569  1.00  0.00              
ATOM    219  N   GLY    14       6.139   7.565   7.881  1.00  0.00              
ATOM    220  CA  GLY    14       6.796   8.211   9.012  1.00  0.00              
ATOM    221  C   GLY    14       7.288   9.582   8.630  1.00  0.00              
ATOM    222  O   GLY    14       7.383   9.870   7.448  1.00  0.00              
ATOM    223  HA2 GLY    14       7.654   7.621   9.363  1.00  0.00              
ATOM    224  HA1 GLY    14       6.072   8.282   9.836  1.00  0.00              
ATOM    225  H   GLY    14       5.738   8.132   7.160  1.00  0.00              
ATOM    226  N   HIS    15       7.603  10.439   9.627  1.00  0.00              
ATOM    227  CA  HIS    15       8.033  11.808   9.325  1.00  0.00              
ATOM    228  C   HIS    15       9.381  11.760   8.629  1.00  0.00              
ATOM    229  O   HIS    15      10.044  10.733   8.645  1.00  0.00              
ATOM    230  CB  HIS    15       8.062  12.673  10.626  1.00  0.00              
ATOM    231  CG  HIS    15       8.168  14.178  10.476  1.00  0.00              
ATOM    232  ND1 HIS    15       9.224  14.889  10.819  1.00  0.00              
ATOM    233  CD2 HIS    15       7.209  15.003  10.005  1.00  0.00              
ATOM    234  CE1 HIS    15       9.017  16.141  10.588  1.00  0.00              
ATOM    235  NE2 HIS    15       7.867  16.280  10.109  1.00  0.00              
ATOM    236  HA  HIS    15       7.299  12.256   8.630  1.00  0.00              
ATOM    237  HB1 HIS    15       7.095  12.483  11.104  1.00  0.00              
ATOM    238  HB2 HIS    15       8.843  12.292  11.305  1.00  0.00              
ATOM    239  HD2 HIS    15       6.199  14.795   9.647  1.00  0.00              
ATOM    240  HE1 HIS    15       9.739  16.936  10.784  1.00  0.00              
ATOM    241  HD1 HIS    15      10.080  14.522  11.228  1.00  0.00              
ATOM    242  H   HIS    15       7.534  10.149  10.582  1.00  0.00              
ATOM    243  N   VAL    16       9.801  12.890   8.010  1.00  0.00              
ATOM    244  CA  VAL    16      11.111  12.939   7.341  1.00  0.00              
ATOM    245  C   VAL    16      12.278  12.696   8.296  1.00  0.00              
ATOM    246  O   VAL    16      13.331  12.282   7.843  1.00  0.00              
ATOM    247  CB  VAL    16      11.338  14.318   6.647  1.00  0.00              
ATOM    248  CG1 VAL    16      10.271  14.621   5.548  1.00  0.00              
ATOM    249  CG2 VAL    16      11.391  15.477   7.681  1.00  0.00              
ATOM    250  HA  VAL    16      11.129  12.146   6.572  1.00  0.00              
ATOM    251  HB  VAL    16      12.321  14.273   6.146  1.00  0.00              
ATOM    252 HG11 VAL    16       9.252  14.716   5.963  1.00  0.00              
ATOM    253 HG12 VAL    16      10.518  15.576   5.046  1.00  0.00              
ATOM    254 HG13 VAL    16      10.261  13.822   4.783  1.00  0.00              
ATOM    255 HG21 VAL    16      12.142  15.283   8.457  1.00  0.00              
ATOM    256 HG22 VAL    16      11.655  16.425   7.188  1.00  0.00              
ATOM    257 HG23 VAL    16      10.416  15.607   8.164  1.00  0.00              
ATOM    258  H   VAL    16       9.201  13.693   8.029  1.00  0.00              
ATOM    259  N   ASP    17      12.080  12.979   9.613  1.00  0.00              
ATOM    260  CA  ASP    17      13.144  12.778  10.615  1.00  0.00              
ATOM    261  C   ASP    17      13.041  11.416  11.266  1.00  0.00              
ATOM    262  O   ASP    17      13.840  11.143  12.148  1.00  0.00              
ATOM    263  CB  ASP    17      12.986  13.784  11.798  1.00  0.00              
ATOM    264  CG  ASP    17      13.039  15.231  11.370  1.00  0.00              
ATOM    265  OD1 ASP    17      13.809  15.566  10.422  1.00  0.00              
ATOM    266  OD2 ASP    17      12.300  16.050  11.989  1.00  0.00              
ATOM    267  HA  ASP    17      14.140  12.895  10.159  1.00  0.00              
ATOM    268  HB1 ASP    17      12.033  13.601  12.321  1.00  0.00              
ATOM    269  HB2 ASP    17      13.802  13.634  12.526  1.00  0.00              
ATOM    270  H   ASP    17      11.186  13.193   9.934  1.00  0.00              
ATOM    271  N   SER    18      12.067  10.560  10.875  1.00  0.00              
ATOM    272  CA  SER    18      11.935   9.262  11.530  1.00  0.00              
ATOM    273  C   SER    18      13.077   8.349  11.155  1.00  0.00              
ATOM    274  O   SER    18      13.224   7.347  11.833  1.00  0.00              
ATOM    275  CB  SER    18      10.595   8.653  11.058  1.00  0.00              
ATOM    276  OG  SER    18      10.734   8.392   9.656  1.00  0.00              
ATOM    277  HA  SER    18      11.906   9.395  12.626  1.00  0.00              
ATOM    278  HB1 SER    18      10.378   7.736  11.613  1.00  0.00              
ATOM    279  HB2 SER    18       9.792   9.380  11.256  1.00  0.00              
ATOM    280  HG  SER    18       9.924   8.102   9.263  1.00  0.00              
ATOM    281  H   SER    18      11.444  10.755  10.111  1.00  0.00              
ATOM    282  N   GLY    19      13.876   8.649  10.101  1.00  0.00              
ATOM    283  CA  GLY    19      14.926   7.717   9.693  1.00  0.00              
ATOM    284  C   GLY    19      14.315   6.443   9.163  1.00  0.00              
ATOM    285  O   GLY    19      14.947   5.401   9.244  1.00  0.00              
ATOM    286  HA2 GLY    19      15.608   7.513  10.531  1.00  0.00              
ATOM    287  HA1 GLY    19      15.526   8.152   8.879  1.00  0.00              
ATOM    288  H   GLY    19      13.725   9.459   9.529  1.00  0.00              
ATOM    289  N   LYS    20      13.087   6.524   8.599  1.00  0.00              
ATOM    290  CA  LYS    20      12.469   5.340   8.023  1.00  0.00              
ATOM    291  C   LYS    20      13.246   4.838   6.831  1.00  0.00              
ATOM    292  O   LYS    20      13.238   3.640   6.603  1.00  0.00              
ATOM    293  CB  LYS    20      10.998   5.566   7.579  1.00  0.00              
ATOM    294  CG  LYS    20      10.805   6.628   6.464  1.00  0.00              
ATOM    295  CD  LYS    20       9.329   6.647   5.984  1.00  0.00              
ATOM    296  CE  LYS    20       9.137   7.692   4.851  1.00  0.00              
ATOM    297  NZ  LYS    20       7.815   7.532   4.214  1.00  0.00              
ATOM    298  HA  LYS    20      12.473   4.565   8.806  1.00  0.00              
ATOM    299  HB1 LYS    20      10.621   4.605   7.205  1.00  0.00              
ATOM    300  HB2 LYS    20      10.392   5.854   8.446  1.00  0.00              
ATOM    301  HG1 LYS    20      11.069   7.635   6.821  1.00  0.00              
ATOM    302  HG2 LYS    20      11.451   6.389   5.605  1.00  0.00              
ATOM    303  HD1 LYS    20       9.055   5.644   5.616  1.00  0.00              
ATOM    304  HD2 LYS    20       8.654   6.888   6.821  1.00  0.00              
ATOM    305  HE1 LYS    20       9.236   8.709   5.266  1.00  0.00              
ATOM    306  HE2 LYS    20       9.916   7.568   4.079  1.00  0.00              
ATOM    307  HZ1 LYS    20       7.010   7.773   4.890  1.00  0.00              
ATOM    308  HZ2 LYS    20       7.714   8.202   3.372  1.00  0.00              
ATOM    309  HZ3 LYS    20       7.685   6.524   3.844  1.00  0.00              
ATOM    310  H   LYS    20      12.589   7.387   8.545  1.00  0.00              
ATOM    311  N   SER    21      13.905   5.722   6.047  1.00  0.00              
ATOM    312  CA  SER    21      14.630   5.242   4.875  1.00  0.00              
ATOM    313  C   SER    21      15.791   4.385   5.306  1.00  0.00              
ATOM    314  O   SER    21      15.998   3.339   4.711  1.00  0.00              
ATOM    315  CB  SER    21      15.154   6.413   4.009  1.00  0.00              
ATOM    316  OG  SER    21      14.035   7.185   3.545  1.00  0.00              
ATOM    317  HA  SER    21      13.950   4.628   4.263  1.00  0.00              
ATOM    318  HB1 SER    21      15.829   7.045   4.610  1.00  0.00              
ATOM    319  HB2 SER    21      15.718   6.005   3.153  1.00  0.00              
ATOM    320  HG  SER    21      14.299   7.914   2.993  1.00  0.00              
ATOM    321  H   SER    21      13.910   6.704   6.246  1.00  0.00              
ATOM    322  N   THR    22      16.559   4.806   6.334  1.00  0.00              
ATOM    323  CA  THR    22      17.650   3.960   6.803  1.00  0.00              
ATOM    324  C   THR    22      17.079   2.657   7.301  1.00  0.00              
ATOM    325  O   THR    22      17.602   1.603   6.976  1.00  0.00              
ATOM    326  CB  THR    22      18.448   4.648   7.942  1.00  0.00              
ATOM    327  OG1 THR    22      18.926   5.900   7.423  1.00  0.00              
ATOM    328  CG2 THR    22      19.625   3.748   8.412  1.00  0.00              
ATOM    329  HA  THR    22      18.328   3.774   5.953  1.00  0.00              
ATOM    330  HB  THR    22      17.772   4.855   8.792  1.00  0.00              
ATOM    331  HG1 THR    22      19.380   6.419   8.077  1.00  0.00              
ATOM    332 HG23 THR    22      19.278   3.011   9.152  1.00  0.00              
ATOM    333 HG21 THR    22      20.054   3.207   7.561  1.00  0.00              
ATOM    334 HG22 THR    22      20.425   4.353   8.861  1.00  0.00              
ATOM    335  H   THR    22      16.385   5.676   6.799  1.00  0.00              
ATOM    336  N   THR    23      15.992   2.726   8.104  1.00  0.00              
ATOM    337  CA  THR    23      15.411   1.507   8.661  1.00  0.00              
ATOM    338  C   THR    23      15.028   0.561   7.541  1.00  0.00              
ATOM    339  O   THR    23      15.418  -0.597   7.573  1.00  0.00              
ATOM    340  CB  THR    23      14.187   1.875   9.544  1.00  0.00              
ATOM    341  OG1 THR    23      14.654   2.800  10.542  1.00  0.00              
ATOM    342  CG2 THR    23      13.553   0.621  10.198  1.00  0.00              
ATOM    343  HA  THR    23      16.183   1.042   9.298  1.00  0.00              
ATOM    344  HB  THR    23      13.433   2.368   8.911  1.00  0.00              
ATOM    345  HG1 THR    23      13.961   3.122  11.105  1.00  0.00              
ATOM    346 HG23 THR    23      13.128  -0.056   9.438  1.00  0.00              
ATOM    347 HG21 THR    23      14.329   0.101  10.767  1.00  0.00              
ATOM    348 HG22 THR    23      12.761   0.918  10.893  1.00  0.00              
ATOM    349  H   THR    23      15.579   3.607   8.350  1.00  0.00              
ATOM    350  N   THR    24      14.258   1.037   6.537  1.00  0.00              
ATOM    351  CA  THR    24      13.863   0.158   5.439  1.00  0.00              
ATOM    352  C   THR    24      15.084  -0.329   4.693  1.00  0.00              
ATOM    353  O   THR    24      15.176  -1.510   4.395  1.00  0.00              
ATOM    354  CB  THR    24      12.923   0.912   4.457  1.00  0.00              
ATOM    355  OG1 THR    24      11.810   1.402   5.223  1.00  0.00              
ATOM    356  CG2 THR    24      12.464  -0.019   3.299  1.00  0.00              
ATOM    357  HA  THR    24      13.316  -0.696   5.872  1.00  0.00              
ATOM    358  HB  THR    24      13.454   1.789   4.043  1.00  0.00              
ATOM    359  HG1 THR    24      11.219   1.938   4.705  1.00  0.00              
ATOM    360 HG23 THR    24      13.147   0.078   2.442  1.00  0.00              
ATOM    361 HG21 THR    24      12.459  -1.073   3.611  1.00  0.00              
ATOM    362 HG22 THR    24      11.450   0.246   2.967  1.00  0.00              
ATOM    363  H   THR    24      13.958   1.992   6.525  1.00  0.00              
ATOM    364  N   GLY    25      16.031   0.583   4.383  1.00  0.00              
ATOM    365  CA  GLY    25      17.219   0.192   3.630  1.00  0.00              
ATOM    366  C   GLY    25      17.982  -0.905   4.329  1.00  0.00              
ATOM    367  O   GLY    25      18.499  -1.788   3.664  1.00  0.00              
ATOM    368  HA2 GLY    25      17.899   1.052   3.516  1.00  0.00              
ATOM    369  HA1 GLY    25      16.915  -0.134   2.625  1.00  0.00              
ATOM    370  H   GLY    25      15.934   1.541   4.658  1.00  0.00              
ATOM    371  N   HIS    26      18.071  -0.855   5.675  1.00  0.00              
ATOM    372  CA  HIS    26      18.806  -1.883   6.415  1.00  0.00              
ATOM    373  C   HIS    26      18.158  -3.232   6.242  1.00  0.00              
ATOM    374  O   HIS    26      18.861  -4.209   6.030  1.00  0.00              
ATOM    375  CB  HIS    26      18.788  -1.545   7.925  1.00  0.00              
ATOM    376  CG  HIS    26      19.660  -2.452   8.755  1.00  0.00              
ATOM    377  ND1 HIS    26      19.341  -3.672   9.133  1.00  0.00              
ATOM    378  CD2 HIS    26      20.879  -2.129   9.230  1.00  0.00              
ATOM    379  CE1 HIS    26      20.296  -4.168   9.854  1.00  0.00              
ATOM    380  NE2 HIS    26      21.223  -3.328   9.947  1.00  0.00              
ATOM    381  HA  HIS    26      19.849  -1.930   6.064  1.00  0.00              
ATOM    382  HB1 HIS    26      19.123  -0.505   8.068  1.00  0.00              
ATOM    383  HB2 HIS    26      17.753  -1.617   8.275  1.00  0.00              
ATOM    384  HD2 HIS    26      21.447  -1.209   9.107  1.00  0.00              
ATOM    385  HE1 HIS    26      20.316  -5.154  10.319  1.00  0.00              
ATOM    386  HD1 HIS    26      18.462  -4.159   8.903  1.00  0.00              
ATOM    387  H   HIS    26      17.632  -0.110   6.181  1.00  0.00              
ATOM    388  N   LEU    27      16.812  -3.306   6.333  1.00  0.00              
ATOM    389  CA  LEU    27      16.162  -4.602   6.168  1.00  0.00              
ATOM    390  C   LEU    27      16.508  -5.095   4.796  1.00  0.00              
ATOM    391  O   LEU    27      16.947  -6.221   4.659  1.00  0.00              
ATOM    392  CB  LEU    27      14.611  -4.545   6.250  1.00  0.00              
ATOM    393  CG  LEU    27      14.096  -4.104   7.647  1.00  0.00              
ATOM    394  CD1 LEU    27      12.549  -4.009   7.608  1.00  0.00              
ATOM    395  CD2 LEU    27      14.555  -5.066   8.781  1.00  0.00              
ATOM    396  HA  LEU    27      16.582  -5.322   6.888  1.00  0.00              
ATOM    397  HB1 LEU    27      14.228  -3.839   5.495  1.00  0.00              
ATOM    398  HB2 LEU    27      14.204  -5.541   6.007  1.00  0.00              
ATOM    399  HG  LEU    27      14.468  -3.094   7.857  1.00  0.00              
ATOM    400 HD21 LEU    27      15.643  -5.031   8.931  1.00  0.00              
ATOM    401 HD22 LEU    27      14.090  -4.785   9.737  1.00  0.00              
ATOM    402 HD23 LEU    27      14.266  -6.101   8.541  1.00  0.00              
ATOM    403 HD11 LEU    27      12.146  -4.989   7.315  1.00  0.00              
ATOM    404 HD12 LEU    27      12.161  -3.727   8.599  1.00  0.00              
ATOM    405 HD13 LEU    27      12.212  -3.257   6.876  1.00  0.00              
ATOM    406  H   LEU    27      16.253  -2.485   6.467  1.00  0.00              
ATOM    407  N   ILE    28      16.324  -4.244   3.771  1.00  0.00              
ATOM    408  CA  ILE    28      16.598  -4.692   2.413  1.00  0.00              
ATOM    409  C   ILE    28      18.003  -5.204   2.319  1.00  0.00              
ATOM    410  O   ILE    28      18.227  -6.259   1.746  1.00  0.00              
ATOM    411  CB  ILE    28      16.419  -3.544   1.389  1.00  0.00              
ATOM    412  CG1 ILE    28      14.897  -3.221   1.274  1.00  0.00              
ATOM    413  CG2 ILE    28      17.070  -3.925   0.033  1.00  0.00              
ATOM    414  CD1 ILE    28      14.629  -1.864   0.585  1.00  0.00              
ATOM    415  HA  ILE    28      15.924  -5.511   2.151  1.00  0.00              
ATOM    416  HB  ILE    28      16.961  -2.656   1.754  1.00  0.00              
ATOM    417 HG11 ILE    28      14.374  -4.026   0.731  1.00  0.00              
ATOM    418 HG12 ILE    28      14.434  -3.156   2.273  1.00  0.00              
ATOM    419 HD11 ILE    28      14.945  -1.871  -0.467  1.00  0.00              
ATOM    420 HD12 ILE    28      13.545  -1.689   0.633  1.00  0.00              
ATOM    421 HD13 ILE    28      15.147  -1.042   1.102  1.00  0.00              
ATOM    422 HG21 ILE    28      16.547  -4.795  -0.398  1.00  0.00              
ATOM    423 HG22 ILE    28      17.018  -3.045  -0.619  1.00  0.00              
ATOM    424 HG23 ILE    28      18.140  -4.171   0.098  1.00  0.00              
ATOM    425  H   ILE    28      16.025  -3.302   3.936  1.00  0.00              
ATOM    426  N   TYR    29      18.957  -4.421   2.853  1.00  0.00              
ATOM    427  CA  TYR    29      20.358  -4.771   2.670  1.00  0.00              
ATOM    428  C   TYR    29      20.550  -6.189   3.133  1.00  0.00              
ATOM    429  O   TYR    29      21.030  -7.024   2.383  1.00  0.00              
ATOM    430  CB  TYR    29      21.224  -3.825   3.542  1.00  0.00              
ATOM    431  CG  TYR    29      22.727  -3.907   3.275  1.00  0.00              
ATOM    432  CD1 TYR    29      23.480  -5.085   3.365  1.00  0.00              
ATOM    433  CD2 TYR    29      23.389  -2.720   2.960  1.00  0.00              
ATOM    434  CE1 TYR    29      24.877  -5.043   3.346  1.00  0.00              
ATOM    435  CE2 TYR    29      24.776  -2.661   3.041  1.00  0.00              
ATOM    436  CZ  TYR    29      25.535  -3.815   3.220  1.00  0.00              
ATOM    437  OH  TYR    29      26.926  -3.713   3.276  1.00  0.00              
ATOM    438  HA  TYR    29      20.628  -4.652   1.606  1.00  0.00              
ATOM    439  HB2 TYR    29      20.880  -2.801   3.345  1.00  0.00              
ATOM    440  HB1 TYR    29      21.100  -3.997   4.619  1.00  0.00              
ATOM    441  HD2 TYR    29      22.845  -1.839   2.659  1.00  0.00              
ATOM    442  HE2 TYR    29      25.252  -1.704   2.958  1.00  0.00              
ATOM    443  HE1 TYR    29      25.433  -5.971   3.442  1.00  0.00              
ATOM    444  HD1 TYR    29      23.005  -6.048   3.463  1.00  0.00              
ATOM    445  HH  TYR    29      27.345  -4.561   3.271  1.00  0.00              
ATOM    446  H   TYR    29      18.712  -3.585   3.346  1.00  0.00              
ATOM    447  N   LYS    30      20.183  -6.441   4.406  1.00  0.00              
ATOM    448  CA  LYS    30      20.550  -7.703   5.031  1.00  0.00              
ATOM    449  C   LYS    30      19.627  -8.825   4.602  1.00  0.00              
ATOM    450  O   LYS    30      20.095  -9.925   4.352  1.00  0.00              
ATOM    451  CB  LYS    30      20.479  -7.542   6.571  1.00  0.00              
ATOM    452  CG  LYS    30      21.388  -6.410   7.160  1.00  0.00              
ATOM    453  CD  LYS    30      22.897  -6.505   6.804  1.00  0.00              
ATOM    454  CE  LYS    30      23.555  -7.894   7.051  1.00  0.00              
ATOM    455  NZ  LYS    30      23.632  -8.259   8.484  1.00  0.00              
ATOM    456  HA  LYS    30      21.577  -7.963   4.735  1.00  0.00              
ATOM    457  HB1 LYS    30      19.427  -7.319   6.823  1.00  0.00              
ATOM    458  HB2 LYS    30      20.726  -8.522   7.009  1.00  0.00              
ATOM    459  HG1 LYS    30      21.024  -5.424   6.829  1.00  0.00              
ATOM    460  HG2 LYS    30      21.334  -6.389   8.256  1.00  0.00              
ATOM    461  HD1 LYS    30      23.023  -6.257   5.746  1.00  0.00              
ATOM    462  HD2 LYS    30      23.435  -5.732   7.379  1.00  0.00              
ATOM    463  HE1 LYS    30      23.029  -8.692   6.503  1.00  0.00              
ATOM    464  HE2 LYS    30      24.579  -7.856   6.641  1.00  0.00              
ATOM    465  HZ1 LYS    30      22.661  -8.390   8.938  1.00  0.00              
ATOM    466  HZ2 LYS    30      24.145  -9.205   8.596  1.00  0.00              
ATOM    467  HZ3 LYS    30      24.176  -7.532   9.070  1.00  0.00              
ATOM    468  H   LYS    30      19.661  -5.767   4.937  1.00  0.00              
ATOM    469  N   CYS    31      18.306  -8.548   4.540  1.00  0.00              
ATOM    470  CA  CYS    31      17.313  -9.576   4.224  1.00  0.00              
ATOM    471  C   CYS    31      17.063  -9.752   2.741  1.00  0.00              
ATOM    472  O   CYS    31      16.469 -10.763   2.397  1.00  0.00              
ATOM    473  CB  CYS    31      15.973  -9.178   4.893  1.00  0.00              
ATOM    474  SG  CYS    31      16.126  -9.182   6.690  1.00  0.00              
ATOM    475  HA  CYS    31      17.614 -10.553   4.641  1.00  0.00              
ATOM    476  HB1 CYS    31      15.651  -8.169   4.619  1.00  0.00              
ATOM    477  HB2 CYS    31      15.186  -9.883   4.625  1.00  0.00              
ATOM    478  HG  CYS    31      15.278  -8.681   6.868  1.00  0.00              
ATOM    479  H   CYS    31      17.985  -7.617   4.705  1.00  0.00              
ATOM    480  N   GLY    32      17.474  -8.810   1.858  1.00  0.00              
ATOM    481  CA  GLY    32      17.153  -8.914   0.433  1.00  0.00              
ATOM    482  C   GLY    32      18.385  -8.745  -0.417  1.00  0.00              
ATOM    483  O   GLY    32      19.477  -8.750   0.128  1.00  0.00              
ATOM    484  HA2 GLY    32      16.446  -8.107   0.184  1.00  0.00              
ATOM    485  HA1 GLY    32      16.700  -9.879   0.156  1.00  0.00              
ATOM    486  H   GLY    32      17.974  -7.998   2.158  1.00  0.00              
ATOM    487  N   GLY    33      18.204  -8.601  -1.753  1.00  0.00              
ATOM    488  CA  GLY    33      19.346  -8.481  -2.652  1.00  0.00              
ATOM    489  C   GLY    33      19.094  -7.429  -3.702  1.00  0.00              
ATOM    490  O   GLY    33      18.766  -7.802  -4.818  1.00  0.00              
ATOM    491  HA2 GLY    33      19.519  -9.451  -3.143  1.00  0.00              
ATOM    492  HA1 GLY    33      20.262  -8.204  -2.118  1.00  0.00              
ATOM    493  H   GLY    33      17.287  -8.620  -2.158  1.00  0.00              
ATOM    494  N   ILE    34      19.234  -6.124  -3.359  1.00  0.00              
ATOM    495  CA  ILE    34      18.954  -5.066  -4.329  1.00  0.00              
ATOM    496  C   ILE    34      20.218  -4.269  -4.571  1.00  0.00              
ATOM    497  O   ILE    34      20.885  -3.925  -3.605  1.00  0.00              
ATOM    498  CB  ILE    34      17.813  -4.152  -3.821  1.00  0.00              
ATOM    499  CG1 ILE    34      16.550  -5.036  -3.667  1.00  0.00              
ATOM    500  CG2 ILE    34      17.560  -2.963  -4.788  1.00  0.00              
ATOM    501  CD1 ILE    34      15.383  -4.235  -3.061  1.00  0.00              
ATOM    502  HA  ILE    34      18.589  -5.493  -5.274  1.00  0.00              
ATOM    503  HB  ILE    34      18.115  -3.737  -2.844  1.00  0.00              
ATOM    504 HG11 ILE    34      16.235  -5.436  -4.646  1.00  0.00              
ATOM    505 HG12 ILE    34      16.771  -5.886  -3.005  1.00  0.00              
ATOM    506 HD11 ILE    34      15.012  -3.535  -3.804  1.00  0.00              
ATOM    507 HD12 ILE    34      14.599  -4.927  -2.760  1.00  0.00              
ATOM    508 HD13 ILE    34      15.651  -3.652  -2.189  1.00  0.00              
ATOM    509 HG21 ILE    34      17.214  -3.316  -5.772  1.00  0.00              
ATOM    510 HG22 ILE    34      16.806  -2.280  -4.372  1.00  0.00              
ATOM    511 HG23 ILE    34      18.488  -2.390  -4.911  1.00  0.00              
ATOM    512  H   ILE    34      19.508  -5.848  -2.434  1.00  0.00              
ATOM    513  N   ASP    35      20.525  -3.989  -5.873  1.00  0.00              
ATOM    514  CA  ASP    35      21.749  -3.284  -6.285  1.00  0.00              
ATOM    515  C   ASP    35      22.875  -3.699  -5.369  1.00  0.00              
ATOM    516  O   ASP    35      23.556  -2.877  -4.773  1.00  0.00              
ATOM    517  CB  ASP    35      21.549  -1.765  -6.479  1.00  0.00              
ATOM    518  CG  ASP    35      20.889  -1.102  -5.306  1.00  0.00              
ATOM    519  OD1 ASP    35      19.990  -0.252  -5.537  1.00  0.00              
ATOM    520  OD2 ASP    35      21.299  -1.425  -4.174  1.00  0.00              
ATOM    521  HA  ASP    35      22.058  -3.687  -7.277  1.00  0.00              
ATOM    522  HB1 ASP    35      22.537  -1.323  -6.664  1.00  0.00              
ATOM    523  HB2 ASP    35      20.914  -1.644  -7.365  1.00  0.00              
ATOM    524  H   ASP    35      19.925  -4.287  -6.614  1.00  0.00              
ATOM    525  N   LYS    36      23.029  -5.044  -5.295  1.00  0.00              
ATOM    526  CA  LYS    36      24.023  -5.610  -4.403  1.00  0.00              
ATOM    527  C   LYS    36      25.398  -5.290  -4.920  1.00  0.00              
ATOM    528  O   LYS    36      26.307  -5.199  -4.114  1.00  0.00              
ATOM    529  CB  LYS    36      23.791  -7.142  -4.322  1.00  0.00              
ATOM    530  CG  LYS    36      24.435  -7.772  -3.056  1.00  0.00              
ATOM    531  CD  LYS    36      23.560  -7.462  -1.807  1.00  0.00              
ATOM    532  CE  LYS    36      24.087  -8.060  -0.477  1.00  0.00              
ATOM    533  NZ  LYS    36      23.171  -7.654   0.616  1.00  0.00              
ATOM    534  HA  LYS    36      23.880  -5.116  -3.436  1.00  0.00              
ATOM    535  HB1 LYS    36      22.714  -7.371  -4.308  1.00  0.00              
ATOM    536  HB2 LYS    36      24.185  -7.584  -5.246  1.00  0.00              
ATOM    537  HG1 LYS    36      24.489  -8.867  -3.182  1.00  0.00              
ATOM    538  HG2 LYS    36      25.461  -7.394  -2.917  1.00  0.00              
ATOM    539  HD1 LYS    36      23.455  -6.380  -1.643  1.00  0.00              
ATOM    540  HD2 LYS    36      22.557  -7.877  -1.986  1.00  0.00              
ATOM    541  HE1 LYS    36      24.131  -9.161  -0.550  1.00  0.00              
ATOM    542  HE2 LYS    36      25.105  -7.682  -0.271  1.00  0.00              
ATOM    543  HZ1 LYS    36      22.156  -7.988   0.443  1.00  0.00              
ATOM    544  HZ2 LYS    36      23.478  -8.069   1.564  1.00  0.00              
ATOM    545  HZ3 LYS    36      23.132  -6.579   0.738  1.00  0.00              
ATOM    546  H   LYS    36      22.465  -5.653  -5.871  1.00  0.00              
ATOM    547  N   ARG    37      25.600  -5.118  -6.244  1.00  0.00              
ATOM    548  CA  ARG    37      26.940  -4.772  -6.714  1.00  0.00              
ATOM    549  C   ARG    37      27.324  -3.400  -6.248  1.00  0.00              
ATOM    550  O   ARG    37      28.477  -3.175  -5.906  1.00  0.00              
ATOM    551  CB  ARG    37      27.082  -4.860  -8.257  1.00  0.00              
ATOM    552  CG  ARG    37      26.946  -6.325  -8.750  1.00  0.00              
ATOM    553  CD  ARG    37      28.143  -7.229  -8.315  1.00  0.00              
ATOM    554  NE  ARG    37      27.731  -8.636  -8.316  1.00  0.00              
ATOM    555  CZ  ARG    37      27.032  -9.198  -7.344  1.00  0.00              
ATOM    556  NH1 ARG    37      26.597  -8.550  -6.287  1.00  0.00              
ATOM    557  NH2 ARG    37      26.744 -10.479  -7.420  1.00  0.00              
ATOM    558  HA  ARG    37      27.663  -5.409  -6.197  1.00  0.00              
ATOM    559  HB1 ARG    37      26.297  -4.235  -8.717  1.00  0.00              
ATOM    560  HB2 ARG    37      28.060  -4.459  -8.567  1.00  0.00              
ATOM    561  HG1 ARG    37      25.997  -6.745  -8.379  1.00  0.00              
ATOM    562  HG2 ARG    37      26.887  -6.331  -9.852  1.00  0.00              
ATOM    563  HD1 ARG    37      28.967  -7.066  -9.030  1.00  0.00              
ATOM    564  HD2 ARG    37      28.598  -7.018  -7.340  1.00  0.00              
ATOM    565  HE  ARG    37      28.039  -9.216  -9.113  1.00  0.00              
ATOM    566 HH12 ARG    37      26.066  -9.039  -5.553  1.00  0.00              
ATOM    567 HH11 ARG    37      26.759  -7.550  -6.154  1.00  0.00              
ATOM    568 HH22 ARG    37      26.194 -10.952  -6.683  1.00  0.00              
ATOM    569 HH21 ARG    37      27.053 -11.049  -8.219  1.00  0.00              
ATOM    570  H   ARG    37      24.855  -5.194  -6.908  1.00  0.00              
ATOM    571  N   THR    38      26.357  -2.465  -6.213  1.00  0.00              
ATOM    572  CA  THR    38      26.688  -1.167  -5.650  1.00  0.00              
ATOM    573  C   THR    38      27.091  -1.359  -4.198  1.00  0.00              
ATOM    574  O   THR    38      28.121  -0.838  -3.799  1.00  0.00              
ATOM    575  CB  THR    38      25.487  -0.199  -5.769  1.00  0.00              
ATOM    576  OG1 THR    38      25.115  -0.094  -7.153  1.00  0.00              
ATOM    577  CG2 THR    38      25.935   1.164  -5.201  1.00  0.00              
ATOM    578  HA  THR    38      27.540  -0.771  -6.235  1.00  0.00              
ATOM    579  HB  THR    38      24.633  -0.606  -5.203  1.00  0.00              
ATOM    580  HG1 THR    38      24.356   0.463  -7.286  1.00  0.00              
ATOM    581 HG23 THR    38      25.982   1.107  -4.106  1.00  0.00              
ATOM    582 HG21 THR    38      26.926   1.432  -5.596  1.00  0.00              
ATOM    583 HG22 THR    38      25.218   1.937  -5.479  1.00  0.00              
ATOM    584  H   THR    38      25.422  -2.640  -6.532  1.00  0.00              
ATOM    585  N   ILE    39      26.285  -2.106  -3.403  1.00  0.00              
ATOM    586  CA  ILE    39      26.634  -2.352  -1.998  1.00  0.00              
ATOM    587  C   ILE    39      28.053  -2.875  -1.930  1.00  0.00              
ATOM    588  O   ILE    39      28.843  -2.386  -1.138  1.00  0.00              
ATOM    589  CB  ILE    39      25.687  -3.423  -1.351  1.00  0.00              
ATOM    590  CG1 ILE    39      24.197  -2.977  -1.247  1.00  0.00              
ATOM    591  CG2 ILE    39      26.228  -3.968   0.003  1.00  0.00              
ATOM    592  CD1 ILE    39      23.985  -1.749  -0.333  1.00  0.00              
ATOM    593  HA  ILE    39      26.595  -1.405  -1.436  1.00  0.00              
ATOM    594  HB  ILE    39      25.679  -4.304  -2.007  1.00  0.00              
ATOM    595 HG11 ILE    39      23.777  -2.740  -2.236  1.00  0.00              
ATOM    596 HG12 ILE    39      23.604  -3.816  -0.843  1.00  0.00              
ATOM    597 HD11 ILE    39      24.362  -0.831  -0.799  1.00  0.00              
ATOM    598 HD12 ILE    39      22.909  -1.629  -0.156  1.00  0.00              
ATOM    599 HD13 ILE    39      24.487  -1.884   0.627  1.00  0.00              
ATOM    600 HG21 ILE    39      26.432  -3.150   0.702  1.00  0.00              
ATOM    601 HG22 ILE    39      25.496  -4.652   0.463  1.00  0.00              
ATOM    602 HG23 ILE    39      27.164  -4.531  -0.137  1.00  0.00              
ATOM    603  H   ILE    39      25.465  -2.529  -3.793  1.00  0.00              
ATOM    604  N   GLU    40      28.356  -3.900  -2.756  1.00  0.00              
ATOM    605  CA  GLU    40      29.649  -4.582  -2.688  1.00  0.00              
ATOM    606  C   GLU    40      30.773  -3.594  -2.904  1.00  0.00              
ATOM    607  O   GLU    40      31.767  -3.647  -2.196  1.00  0.00              
ATOM    608  CB  GLU    40      29.672  -5.700  -3.772  1.00  0.00              
ATOM    609  CG  GLU    40      30.777  -6.765  -3.568  1.00  0.00              
ATOM    610  CD  GLU    40      30.535  -7.875  -4.564  1.00  0.00              
ATOM    611  OE1 GLU    40      30.827  -7.664  -5.772  1.00  0.00              
ATOM    612  OE2 GLU    40      30.037  -8.959  -4.152  1.00  0.00              
ATOM    613  HA  GLU    40      29.737  -5.040  -1.689  1.00  0.00              
ATOM    614  HB1 GLU    40      28.716  -6.249  -3.745  1.00  0.00              
ATOM    615  HB2 GLU    40      29.780  -5.248  -4.771  1.00  0.00              
ATOM    616  HG1 GLU    40      31.771  -6.318  -3.722  1.00  0.00              
ATOM    617  HG2 GLU    40      30.730  -7.170  -2.544  1.00  0.00              
ATOM    618  H   GLU    40      27.676  -4.210  -3.422  1.00  0.00              
ATOM    619  N   LYS    41      30.616  -2.677  -3.887  1.00  0.00              
ATOM    620  CA  LYS    41      31.655  -1.682  -4.151  1.00  0.00              
ATOM    621  C   LYS    41      31.922  -0.883  -2.899  1.00  0.00              
ATOM    622  O   LYS    41      33.071  -0.705  -2.526  1.00  0.00              
ATOM    623  CB  LYS    41      31.192  -0.706  -5.270  1.00  0.00              
ATOM    624  CG  LYS    41      32.260   0.371  -5.603  1.00  0.00              
ATOM    625  CD  LYS    41      31.888   1.213  -6.858  1.00  0.00              
ATOM    626  CE  LYS    41      30.672   2.157  -6.640  1.00  0.00              
ATOM    627  NZ  LYS    41      30.393   2.933  -7.871  1.00  0.00              
ATOM    628  HA  LYS    41      32.569  -2.208  -4.476  1.00  0.00              
ATOM    629  HB1 LYS    41      30.965  -1.295  -6.174  1.00  0.00              
ATOM    630  HB2 LYS    41      30.267  -0.207  -4.951  1.00  0.00              
ATOM    631  HG1 LYS    41      32.412   1.043  -4.741  1.00  0.00              
ATOM    632  HG2 LYS    41      33.215  -0.142  -5.805  1.00  0.00              
ATOM    633  HD1 LYS    41      32.759   1.832  -7.131  1.00  0.00              
ATOM    634  HD2 LYS    41      31.677   0.540  -7.707  1.00  0.00              
ATOM    635  HE1 LYS    41      29.768   1.581  -6.383  1.00  0.00              
ATOM    636  HE2 LYS    41      30.885   2.850  -5.807  1.00  0.00              
ATOM    637  HZ1 LYS    41      30.127   2.291  -8.700  1.00  0.00              
ATOM    638  HZ2 LYS    41      29.569   3.616  -7.721  1.00  0.00              
ATOM    639  HZ3 LYS    41      31.241   3.530  -8.178  1.00  0.00              
ATOM    640  H   LYS    41      29.783  -2.663  -4.445  1.00  0.00              
ATOM    641  N   PHE    42      30.847  -0.384  -2.251  1.00  0.00              
ATOM    642  CA  PHE    42      31.037   0.465  -1.078  1.00  0.00              
ATOM    643  C   PHE    42      31.602  -0.305   0.090  1.00  0.00              
ATOM    644  O   PHE    42      32.445   0.245   0.780  1.00  0.00              
ATOM    645  CB  PHE    42      29.715   1.152  -0.657  1.00  0.00              
ATOM    646  CG  PHE    42      29.347   2.252  -1.659  1.00  0.00              
ATOM    647  CD1 PHE    42      30.207   3.348  -1.833  1.00  0.00              
ATOM    648  CD2 PHE    42      28.163   2.182  -2.400  1.00  0.00              
ATOM    649  CE1 PHE    42      30.002   4.256  -2.879  1.00  0.00              
ATOM    650  CE2 PHE    42      27.896   3.168  -3.351  1.00  0.00              
ATOM    651  CZ  PHE    42      28.838   4.154  -3.648  1.00  0.00              
ATOM    652  HA  PHE    42      31.756   1.247  -1.356  1.00  0.00              
ATOM    653  HB1 PHE    42      28.946   0.368  -0.639  1.00  0.00              
ATOM    654  HB2 PHE    42      29.786   1.616   0.342  1.00  0.00              
ATOM    655  HD2 PHE    42      27.463   1.365  -2.231  1.00  0.00              
ATOM    656  HE2 PHE    42      26.956   3.187  -3.880  1.00  0.00              
ATOM    657  HZ  PHE    42      28.657   4.845  -4.467  1.00  0.00              
ATOM    658  HE1 PHE    42      30.723   5.045  -3.081  1.00  0.00              
ATOM    659  HD1 PHE    42      31.028   3.501  -1.141  1.00  0.00              
ATOM    660  H   PHE    42      29.916  -0.577  -2.568  1.00  0.00              
ATOM    661  N   GLU    43      31.174  -1.561   0.343  1.00  0.00              
ATOM    662  CA  GLU    43      31.775  -2.308   1.448  1.00  0.00              
ATOM    663  C   GLU    43      33.278  -2.318   1.273  1.00  0.00              
ATOM    664  O   GLU    43      33.993  -2.100   2.239  1.00  0.00              
ATOM    665  CB  GLU    43      31.323  -3.792   1.496  1.00  0.00              
ATOM    666  CG  GLU    43      29.838  -3.975   1.906  1.00  0.00              
ATOM    667  CD  GLU    43      29.467  -5.440   1.914  1.00  0.00              
ATOM    668  OE1 GLU    43      30.185  -6.263   1.283  1.00  0.00              
ATOM    669  OE2 GLU    43      28.443  -5.795   2.556  1.00  0.00              
ATOM    670  HA  GLU    43      31.513  -1.813   2.399  1.00  0.00              
ATOM    671  HB1 GLU    43      31.492  -4.247   0.508  1.00  0.00              
ATOM    672  HB2 GLU    43      31.940  -4.331   2.235  1.00  0.00              
ATOM    673  HG1 GLU    43      29.683  -3.541   2.906  1.00  0.00              
ATOM    674  HG2 GLU    43      29.171  -3.451   1.207  1.00  0.00              
ATOM    675  H   GLU    43      30.480  -1.995  -0.232  1.00  0.00              
ATOM    676  N   LYS    44      33.768  -2.575   0.038  1.00  0.00              
ATOM    677  CA  LYS    44      35.213  -2.604  -0.185  1.00  0.00              
ATOM    678  C   LYS    44      35.783  -1.222   0.048  1.00  0.00              
ATOM    679  O   LYS    44      36.779  -1.094   0.744  1.00  0.00              
ATOM    680  CB  LYS    44      35.552  -3.075  -1.630  1.00  0.00              
ATOM    681  CG  LYS    44      37.087  -3.230  -1.826  1.00  0.00              
ATOM    682  CD  LYS    44      37.462  -3.864  -3.201  1.00  0.00              
ATOM    683  CE  LYS    44      37.413  -2.876  -4.405  1.00  0.00              
ATOM    684  NZ  LYS    44      38.578  -1.961  -4.445  1.00  0.00              
ATOM    685  HA  LYS    44      35.651  -3.323   0.529  1.00  0.00              
ATOM    686  HB1 LYS    44      35.061  -4.049  -1.795  1.00  0.00              
ATOM    687  HB2 LYS    44      35.145  -2.364  -2.365  1.00  0.00              
ATOM    688  HG1 LYS    44      37.581  -2.255  -1.692  1.00  0.00              
ATOM    689  HG2 LYS    44      37.461  -3.899  -1.033  1.00  0.00              
ATOM    690  HD1 LYS    44      38.483  -4.279  -3.140  1.00  0.00              
ATOM    691  HD2 LYS    44      36.782  -4.709  -3.403  1.00  0.00              
ATOM    692  HE1 LYS    44      37.420  -3.469  -5.338  1.00  0.00              
ATOM    693  HE2 LYS    44      36.478  -2.292  -4.390  1.00  0.00              
ATOM    694  HZ1 LYS    44      39.521  -2.493  -4.471  1.00  0.00              
ATOM    695  HZ2 LYS    44      38.549  -1.339  -5.330  1.00  0.00              
ATOM    696  HZ3 LYS    44      38.612  -1.279  -3.608  1.00  0.00              
ATOM    697  H   LYS    44      33.157  -2.734  -0.741  1.00  0.00              
ATOM    698  N   GLU    45      35.144  -0.183  -0.539  1.00  0.00              
ATOM    699  CA  GLU    45      35.628   1.188  -0.367  1.00  0.00              
ATOM    700  C   GLU    45      35.740   1.532   1.102  1.00  0.00              
ATOM    701  O   GLU    45      36.643   2.262   1.478  1.00  0.00              
ATOM    702  CB  GLU    45      34.638   2.197  -1.017  1.00  0.00              
ATOM    703  CG  GLU    45      35.141   3.662  -0.966  1.00  0.00              
ATOM    704  CD  GLU    45      34.162   4.620  -1.595  1.00  0.00              
ATOM    705  OE1 GLU    45      33.169   4.157  -2.218  1.00  0.00              
ATOM    706  OE2 GLU    45      34.382   5.855  -1.475  1.00  0.00              
ATOM    707  HA  GLU    45      36.610   1.275  -0.863  1.00  0.00              
ATOM    708  HB1 GLU    45      34.466   1.915  -2.070  1.00  0.00              
ATOM    709  HB2 GLU    45      33.682   2.159  -0.477  1.00  0.00              
ATOM    710  HG1 GLU    45      35.300   3.971   0.078  1.00  0.00              
ATOM    711  HG2 GLU    45      36.095   3.735  -1.510  1.00  0.00              
ATOM    712  H   GLU    45      34.327  -0.337  -1.097  1.00  0.00              
ATOM    713  N   ALA    46      34.814   1.022   1.947  1.00  0.00              
ATOM    714  CA  ALA    46      34.805   1.427   3.348  1.00  0.00              
ATOM    715  C   ALA    46      36.139   1.214   4.032  1.00  0.00              
ATOM    716  O   ALA    46      36.422   1.928   4.982  1.00  0.00              
ATOM    717  CB  ALA    46      33.727   0.662   4.150  1.00  0.00              
ATOM    718  HA  ALA    46      34.549   2.499   3.377  1.00  0.00              
ATOM    719  HB1 ALA    46      33.650   1.178   5.119  1.00  0.00              
ATOM    720  HB2 ALA    46      32.739   0.682   3.665  1.00  0.00              
ATOM    721  HB3 ALA    46      34.027  -0.389   4.291  1.00  0.00              
ATOM    722  H   ALA    46      34.096   0.402   1.628  1.00  0.00              
ATOM    723  N   ALA    47      36.976   0.249   3.578  1.00  0.00              
ATOM    724  CA  ALA    47      38.273   0.041   4.227  1.00  0.00              
ATOM    725  C   ALA    47      39.095   1.310   4.324  1.00  0.00              
ATOM    726  O   ALA    47      39.887   1.439   5.246  1.00  0.00              
ATOM    727  CB  ALA    47      39.123  -1.018   3.472  1.00  0.00              
ATOM    728  HA  ALA    47      38.051  -0.287   5.250  1.00  0.00              
ATOM    729  HB1 ALA    47      40.065  -1.203   4.011  1.00  0.00              
ATOM    730  HB2 ALA    47      38.572  -1.967   3.390  1.00  0.00              
ATOM    731  HB3 ALA    47      39.361  -0.661   2.457  1.00  0.00              
ATOM    732  H   ALA    47      36.722  -0.342   2.810  1.00  0.00              
ATOM    733  N   GLU    48      38.899   2.244   3.367  1.00  0.00              
ATOM    734  CA  GLU    48      39.605   3.526   3.396  1.00  0.00              
ATOM    735  C   GLU    48      39.399   4.195   4.740  1.00  0.00              
ATOM    736  O   GLU    48      40.326   4.809   5.245  1.00  0.00              
ATOM    737  CB  GLU    48      39.020   4.495   2.329  1.00  0.00              
ATOM    738  CG  GLU    48      39.222   4.014   0.860  1.00  0.00              
ATOM    739  CD  GLU    48      38.347   4.785  -0.100  1.00  0.00              
ATOM    740  OE1 GLU    48      37.423   5.520   0.345  1.00  0.00              
ATOM    741  OE2 GLU    48      38.576   4.655  -1.332  1.00  0.00              
ATOM    742  HA  GLU    48      40.678   3.359   3.204  1.00  0.00              
ATOM    743  HB1 GLU    48      37.945   4.603   2.550  1.00  0.00              
ATOM    744  HB2 GLU    48      39.487   5.489   2.432  1.00  0.00              
ATOM    745  HG1 GLU    48      40.280   4.129   0.575  1.00  0.00              
ATOM    746  HG2 GLU    48      38.976   2.954   0.722  1.00  0.00              
ATOM    747  H   GLU    48      38.233   2.077   2.643  1.00  0.00              
ATOM    748  N   MET    49      38.175   4.086   5.310  1.00  0.00              
ATOM    749  CA  MET    49      37.861   4.782   6.556  1.00  0.00              
ATOM    750  C   MET    49      38.884   4.465   7.620  1.00  0.00              
ATOM    751  O   MET    49      39.277   5.370   8.340  1.00  0.00              
ATOM    752  CB  MET    49      36.451   4.396   7.088  1.00  0.00              
ATOM    753  CG  MET    49      35.295   4.923   6.189  1.00  0.00              
ATOM    754  SD  MET    49      35.280   6.745   6.051  1.00  0.00              
ATOM    755  CE  MET    49      34.797   7.276   7.726  1.00  0.00              
ATOM    756  HA  MET    49      37.901   5.866   6.360  1.00  0.00              
ATOM    757  HB1 MET    49      36.382   3.299   7.159  1.00  0.00              
ATOM    758  HB2 MET    49      36.328   4.789   8.108  1.00  0.00              
ATOM    759  HG1 MET    49      35.363   4.526   5.165  1.00  0.00              
ATOM    760  HG2 MET    49      34.328   4.605   6.607  1.00  0.00              
ATOM    761  HE1 MET    49      35.564   7.005   8.465  1.00  0.00              
ATOM    762  HE2 MET    49      34.680   8.370   7.727  1.00  0.00              
ATOM    763  HE3 MET    49      33.839   6.811   8.001  1.00  0.00              
ATOM    764  H   MET    49      37.457   3.546   4.872  1.00  0.00              
ATOM    765  N   GLY    50      39.333   3.196   7.745  1.00  0.00              
ATOM    766  CA  GLY    50      40.336   2.906   8.763  1.00  0.00              
ATOM    767  C   GLY    50      40.797   1.469   8.707  1.00  0.00              
ATOM    768  O   GLY    50      41.643   1.150   7.885  1.00  0.00              
ATOM    769  HA2 GLY    50      39.924   3.143   9.758  1.00  0.00              
ATOM    770  HA1 GLY    50      41.216   3.549   8.608  1.00  0.00              
ATOM    771  H   GLY    50      38.997   2.454   7.159  1.00  0.00              
ATOM    772  N   LYS    51      40.245   0.598   9.583  1.00  0.00              
ATOM    773  CA  LYS    51      40.764  -0.765   9.707  1.00  0.00              
ATOM    774  C   LYS    51      40.223  -1.704   8.656  1.00  0.00              
ATOM    775  O   LYS    51      40.877  -2.709   8.422  1.00  0.00              
ATOM    776  CB  LYS    51      40.395  -1.365  11.100  1.00  0.00              
ATOM    777  CG  LYS    51      40.886  -0.517  12.315  1.00  0.00              
ATOM    778  CD  LYS    51      42.417  -0.236  12.366  1.00  0.00              
ATOM    779  CE  LYS    51      43.258  -1.522  12.599  1.00  0.00              
ATOM    780  NZ  LYS    51      44.711  -1.238  12.547  1.00  0.00              
ATOM    781  HA  LYS    51      41.861  -0.768   9.588  1.00  0.00              
ATOM    782  HB1 LYS    51      39.296  -1.453  11.171  1.00  0.00              
ATOM    783  HB2 LYS    51      40.793  -2.391  11.161  1.00  0.00              
ATOM    784  HG1 LYS    51      40.364   0.453  12.322  1.00  0.00              
ATOM    785  HG2 LYS    51      40.595  -1.046  13.239  1.00  0.00              
ATOM    786  HD1 LYS    51      42.759   0.280  11.455  1.00  0.00              
ATOM    787  HD2 LYS    51      42.610   0.450  13.208  1.00  0.00              
ATOM    788  HE1 LYS    51      43.002  -1.952  13.584  1.00  0.00              
ATOM    789  HE2 LYS    51      43.034  -2.276  11.827  1.00  0.00              
ATOM    790  HZ1 LYS    51      45.007  -0.465  13.244  1.00  0.00              
ATOM    791  HZ2 LYS    51      45.284  -2.124  12.788  1.00  0.00              
ATOM    792  HZ3 LYS    51      45.019  -0.923  11.557  1.00  0.00              
ATOM    793  H   LYS    51      39.470   0.869  10.159  1.00  0.00              
ATOM    794  N   GLY    52      39.045  -1.438   8.042  1.00  0.00              
ATOM    795  CA  GLY    52      38.365  -2.496   7.292  1.00  0.00              
ATOM    796  C   GLY    52      36.929  -2.571   7.747  1.00  0.00              
ATOM    797  O   GLY    52      36.068  -2.855   6.929  1.00  0.00              
ATOM    798  HA2 GLY    52      38.797  -3.491   7.469  1.00  0.00              
ATOM    799  HA1 GLY    52      38.420  -2.308   6.214  1.00  0.00              
ATOM    800  H   GLY    52      38.580  -0.552   8.138  1.00  0.00              
ATOM    801  N   SER    53      36.662  -2.331   9.055  1.00  0.00              
ATOM    802  CA  SER    53      35.299  -2.452   9.555  1.00  0.00              
ATOM    803  C   SER    53      34.441  -1.361   8.967  1.00  0.00              
ATOM    804  O   SER    53      34.972  -0.324   8.597  1.00  0.00              
ATOM    805  CB  SER    53      35.221  -2.327  11.099  1.00  0.00              
ATOM    806  OG  SER    53      33.860  -2.530  11.519  1.00  0.00              
ATOM    807  HA  SER    53      34.916  -3.447   9.265  1.00  0.00              
ATOM    808  HB1 SER    53      35.876  -3.085  11.561  1.00  0.00              
ATOM    809  HB2 SER    53      35.567  -1.326  11.409  1.00  0.00              
ATOM    810  HG  SER    53      33.753  -2.465  12.463  1.00  0.00              
ATOM    811  H   SER    53      37.377  -2.089   9.711  1.00  0.00              
ATOM    812  N   PHE    54      33.109  -1.589   8.887  1.00  0.00              
ATOM    813  CA  PHE    54      32.227  -0.558   8.354  1.00  0.00              
ATOM    814  C   PHE    54      30.839  -0.704   8.908  1.00  0.00              
ATOM    815  O   PHE    54      30.512  -1.786   9.368  1.00  0.00              
ATOM    816  CB  PHE    54      32.188  -0.644   6.815  1.00  0.00              
ATOM    817  CG  PHE    54      31.664  -1.991   6.307  1.00  0.00              
ATOM    818  CD1 PHE    54      30.287  -2.225   6.219  1.00  0.00              
ATOM    819  CD2 PHE    54      32.562  -2.991   5.914  1.00  0.00              
ATOM    820  CE1 PHE    54      29.811  -3.459   5.768  1.00  0.00              
ATOM    821  CE2 PHE    54      32.090  -4.223   5.455  1.00  0.00              
ATOM    822  CZ  PHE    54      30.713  -4.460   5.390  1.00  0.00              
ATOM    823  HA  PHE    54      32.602   0.439   8.643  1.00  0.00              
ATOM    824  HB1 PHE    54      31.596   0.178   6.379  1.00  0.00              
ATOM    825  HB2 PHE    54      33.233  -0.549   6.508  1.00  0.00              
ATOM    826  HD2 PHE    54      33.633  -2.821   5.959  1.00  0.00              
ATOM    827  HE2 PHE    54      32.793  -4.994   5.150  1.00  0.00              
ATOM    828  HZ  PHE    54      30.346  -5.422   5.045  1.00  0.00              
ATOM    829  HE1 PHE    54      28.741  -3.641   5.711  1.00  0.00              
ATOM    830  HD1 PHE    54      29.583  -1.449   6.499  1.00  0.00              
ATOM    831  H   PHE    54      32.710  -2.465   9.169  1.00  0.00              
ATOM    832  N   LYS    55      30.031   0.380   8.859  1.00  0.00              
ATOM    833  CA  LYS    55      28.656   0.295   9.335  1.00  0.00              
ATOM    834  C   LYS    55      27.763   0.144   8.130  1.00  0.00              
ATOM    835  O   LYS    55      28.068   0.717   7.095  1.00  0.00              
ATOM    836  CB  LYS    55      28.261   1.555  10.155  1.00  0.00              
ATOM    837  CG  LYS    55      29.091   1.704  11.466  1.00  0.00              
ATOM    838  CD  LYS    55      28.850   0.613  12.555  1.00  0.00              
ATOM    839  CE  LYS    55      27.413   0.639  13.150  1.00  0.00              
ATOM    840  NZ  LYS    55      27.222  -0.458  14.127  1.00  0.00              
ATOM    841  HA  LYS    55      28.515  -0.592   9.968  1.00  0.00              
ATOM    842  HB1 LYS    55      28.456   2.441   9.528  1.00  0.00              
ATOM    843  HB2 LYS    55      27.181   1.544  10.363  1.00  0.00              
ATOM    844  HG1 LYS    55      30.161   1.692  11.200  1.00  0.00              
ATOM    845  HG2 LYS    55      28.870   2.691  11.908  1.00  0.00              
ATOM    846  HD1 LYS    55      29.068  -0.394  12.170  1.00  0.00              
ATOM    847  HD2 LYS    55      29.561   0.792  13.381  1.00  0.00              
ATOM    848  HE1 LYS    55      27.237   1.612  13.642  1.00  0.00              
ATOM    849  HE2 LYS    55      26.655   0.514  12.359  1.00  0.00              
ATOM    850  HZ1 LYS    55      27.950  -0.425  14.926  1.00  0.00              
ATOM    851  HZ2 LYS    55      26.245  -0.405  14.589  1.00  0.00              
ATOM    852  HZ3 LYS    55      27.293  -1.431  13.657  1.00  0.00              
ATOM    853  H   LYS    55      30.336   1.245   8.451  1.00  0.00              
ATOM    854  N   TYR    56      26.655  -0.620   8.253  1.00  0.00              
ATOM    855  CA  TYR    56      25.724  -0.725   7.136  1.00  0.00              
ATOM    856  C   TYR    56      25.201   0.658   6.835  1.00  0.00              
ATOM    857  O   TYR    56      25.111   1.007   5.670  1.00  0.00              
ATOM    858  CB  TYR    56      24.547  -1.676   7.485  1.00  0.00              
ATOM    859  CG  TYR    56      25.086  -3.088   7.749  1.00  0.00              
ATOM    860  CD1 TYR    56      25.593  -3.835   6.683  1.00  0.00              
ATOM    861  CD2 TYR    56      25.090  -3.649   9.032  1.00  0.00              
ATOM    862  CE1 TYR    56      26.107  -5.119   6.881  1.00  0.00              
ATOM    863  CE2 TYR    56      25.601  -4.934   9.236  1.00  0.00              
ATOM    864  CZ  TYR    56      26.109  -5.677   8.165  1.00  0.00              
ATOM    865  OH  TYR    56      26.605  -6.964   8.395  1.00  0.00              
ATOM    866  HA  TYR    56      26.264  -1.111   6.253  1.00  0.00              
ATOM    867  HB2 TYR    56      24.005  -1.303   8.368  1.00  0.00              
ATOM    868  HB1 TYR    56      23.836  -1.722   6.643  1.00  0.00              
ATOM    869  HD2 TYR    56      24.699  -3.089   9.876  1.00  0.00              
ATOM    870  HE2 TYR    56      25.603  -5.359  10.234  1.00  0.00              
ATOM    871  HE1 TYR    56      26.498  -5.670   6.032  1.00  0.00              
ATOM    872  HD1 TYR    56      25.589  -3.409   5.692  1.00  0.00              
ATOM    873  HH  TYR    56      26.918  -7.397   7.610  1.00  0.00              
ATOM    874  H   TYR    56      26.430  -1.083   9.113  1.00  0.00              
ATOM    875  N   ALA    57      24.865   1.459   7.872  1.00  0.00              
ATOM    876  CA  ALA    57      24.340   2.802   7.628  1.00  0.00              
ATOM    877  C   ALA    57      25.244   3.601   6.716  1.00  0.00              
ATOM    878  O   ALA    57      24.753   4.281   5.829  1.00  0.00              
ATOM    879  CB  ALA    57      24.190   3.597   8.950  1.00  0.00              
ATOM    880  HA  ALA    57      23.344   2.700   7.170  1.00  0.00              
ATOM    881  HB1 ALA    57      23.730   4.571   8.730  1.00  0.00              
ATOM    882  HB2 ALA    57      23.544   3.052   9.654  1.00  0.00              
ATOM    883  HB3 ALA    57      25.168   3.763   9.427  1.00  0.00              
ATOM    884  H   ALA    57      24.954   1.143   8.819  1.00  0.00              
ATOM    885  N   TRP    58      26.575   3.527   6.932  1.00  0.00              
ATOM    886  CA  TRP    58      27.505   4.269   6.083  1.00  0.00              
ATOM    887  C   TRP    58      27.318   3.830   4.653  1.00  0.00              
ATOM    888  O   TRP    58      27.216   4.665   3.770  1.00  0.00              
ATOM    889  CB  TRP    58      28.964   3.987   6.528  1.00  0.00              
ATOM    890  CG  TRP    58      30.008   4.764   5.772  1.00  0.00              
ATOM    891  CD1 TRP    58      30.458   5.995   6.055  1.00  0.00              
ATOM    892  CD2 TRP    58      30.777   4.292   4.562  1.00  0.00              
ATOM    893  NE1 TRP    58      31.412   6.323   5.218  1.00  0.00              
ATOM    894  CE2 TRP    58      31.654   5.336   4.334  1.00  0.00              
ATOM    895  CE3 TRP    58      30.757   3.153   3.764  1.00  0.00              
ATOM    896  CZ2 TRP    58      32.609   5.279   3.316  1.00  0.00              
ATOM    897  CZ3 TRP    58      31.651   3.123   2.686  1.00  0.00              
ATOM    898  CH2 TRP    58      32.566   4.165   2.468  1.00  0.00              
ATOM    899  HA  TRP    58      27.298   5.348   6.179  1.00  0.00              
ATOM    900  HB1 TRP    58      29.052   4.266   7.589  1.00  0.00              
ATOM    901  HB2 TRP    58      29.200   2.917   6.438  1.00  0.00              
ATOM    902  HE1 TRP    58      31.915   7.222   5.237  1.00  0.00              
ATOM    903  HD1 TRP    58      30.084   6.616   6.867  1.00  0.00              
ATOM    904  HZ2 TRP    58      33.342   6.068   3.182  1.00  0.00              
ATOM    905  HH2 TRP    58      33.250   4.107   1.627  1.00  0.00              
ATOM    906  HZ3 TRP    58      31.637   2.278   2.009  1.00  0.00              
ATOM    907  HE3 TRP    58      30.080   2.333   3.971  1.00  0.00              
ATOM    908  H   TRP    58      26.936   2.953   7.667  1.00  0.00              
ATOM    909  N   VAL    59      27.259   2.500   4.421  1.00  0.00              
ATOM    910  CA  VAL    59      27.090   2.002   3.058  1.00  0.00              
ATOM    911  C   VAL    59      25.764   2.487   2.506  1.00  0.00              
ATOM    912  O   VAL    59      25.721   2.900   1.358  1.00  0.00              
ATOM    913  CB  VAL    59      27.112   0.448   2.996  1.00  0.00              
ATOM    914  CG1 VAL    59      26.774  -0.008   1.550  1.00  0.00              
ATOM    915  CG2 VAL    59      28.458  -0.172   3.480  1.00  0.00              
ATOM    916  HA  VAL    59      27.916   2.388   2.434  1.00  0.00              
ATOM    917  HB  VAL    59      26.340   0.093   3.693  1.00  0.00              
ATOM    918 HG11 VAL    59      27.317   0.615   0.840  1.00  0.00              
ATOM    919 HG12 VAL    59      27.063  -1.051   1.391  1.00  0.00              
ATOM    920 HG13 VAL    59      25.705   0.110   1.332  1.00  0.00              
ATOM    921 HG21 VAL    59      28.703   0.132   4.511  1.00  0.00              
ATOM    922 HG22 VAL    59      28.382  -1.273   3.473  1.00  0.00              
ATOM    923 HG23 VAL    59      29.289   0.126   2.819  1.00  0.00              
ATOM    924  H   VAL    59      27.295   1.847   5.180  1.00  0.00              
ATOM    925  N   LEU    60      24.668   2.432   3.300  1.00  0.00              
ATOM    926  CA  LEU    60      23.366   2.874   2.795  1.00  0.00              
ATOM    927  C   LEU    60      23.419   4.319   2.366  1.00  0.00              
ATOM    928  O   LEU    60      22.809   4.659   1.364  1.00  0.00              
ATOM    929  CB  LEU    60      22.239   2.751   3.861  1.00  0.00              
ATOM    930  CG  LEU    60      21.896   1.279   4.237  1.00  0.00              
ATOM    931  CD1 LEU    60      20.884   1.258   5.416  1.00  0.00              
ATOM    932  CD2 LEU    60      21.315   0.507   3.024  1.00  0.00              
ATOM    933  HA  LEU    60      23.120   2.290   1.896  1.00  0.00              
ATOM    934  HB1 LEU    60      22.550   3.303   4.762  1.00  0.00              
ATOM    935  HB2 LEU    60      21.321   3.231   3.481  1.00  0.00              
ATOM    936  HG  LEU    60      22.799   0.754   4.590  1.00  0.00              
ATOM    937 HD21 LEU    60      22.089   0.289   2.275  1.00  0.00              
ATOM    938 HD22 LEU    60      20.901  -0.442   3.380  1.00  0.00              
ATOM    939 HD23 LEU    60      20.509   1.071   2.535  1.00  0.00              
ATOM    940 HD11 LEU    60      19.933   1.742   5.139  1.00  0.00              
ATOM    941 HD12 LEU    60      20.680   0.225   5.727  1.00  0.00              
ATOM    942 HD13 LEU    60      21.320   1.778   6.279  1.00  0.00              
ATOM    943  H   LEU    60      24.740   2.105   4.243  1.00  0.00              
ATOM    944  N   ASP    61      24.134   5.185   3.115  1.00  0.00              
ATOM    945  CA  ASP    61      24.224   6.582   2.699  1.00  0.00              
ATOM    946  C   ASP    61      24.877   6.641   1.337  1.00  0.00              
ATOM    947  O   ASP    61      24.392   7.344   0.465  1.00  0.00              
ATOM    948  CB  ASP    61      25.075   7.426   3.686  1.00  0.00              
ATOM    949  CG  ASP    61      25.031   8.901   3.373  1.00  0.00              
ATOM    950  OD1 ASP    61      24.323   9.312   2.413  1.00  0.00              
ATOM    951  OD2 ASP    61      25.711   9.674   4.099  1.00  0.00              
ATOM    952  HA  ASP    61      23.199   6.992   2.662  1.00  0.00              
ATOM    953  HB1 ASP    61      24.696   7.280   4.709  1.00  0.00              
ATOM    954  HB2 ASP    61      26.122   7.090   3.663  1.00  0.00              
ATOM    955  H   ASP    61      24.620   4.884   3.938  1.00  0.00              
ATOM    956  N   LYS    62      25.981   5.893   1.135  1.00  0.00              
ATOM    957  CA  LYS    62      26.670   5.950  -0.144  1.00  0.00              
ATOM    958  C   LYS    62      25.805   5.417  -1.239  1.00  0.00              
ATOM    959  O   LYS    62      25.813   5.942  -2.343  1.00  0.00              
ATOM    960  CB  LYS    62      27.965   5.104  -0.192  1.00  0.00              
ATOM    961  CG  LYS    62      29.031   5.489   0.865  1.00  0.00              
ATOM    962  CD  LYS    62      29.460   6.982   0.720  1.00  0.00              
ATOM    963  CE  LYS    62      30.222   7.530   1.951  1.00  0.00              
ATOM    964  NZ  LYS    62      29.353   7.636   3.150  1.00  0.00              
ATOM    965  HA  LYS    62      26.833   6.991  -0.420  1.00  0.00              
ATOM    966  HB1 LYS    62      27.729   4.035  -0.070  1.00  0.00              
ATOM    967  HB2 LYS    62      28.409   5.252  -1.180  1.00  0.00              
ATOM    968  HG1 LYS    62      28.614   5.274   1.855  1.00  0.00              
ATOM    969  HG2 LYS    62      29.925   4.844   0.763  1.00  0.00              
ATOM    970  HD1 LYS    62      30.077   7.081  -0.191  1.00  0.00              
ATOM    971  HD2 LYS    62      28.612   7.670   0.620  1.00  0.00              
ATOM    972  HE1 LYS    62      31.080   6.879   2.148  1.00  0.00              
ATOM    973  HE2 LYS    62      30.609   8.532   1.692  1.00  0.00              
ATOM    974  HZ1 LYS    62      29.076   6.690   3.588  1.00  0.00              
ATOM    975  HZ2 LYS    62      29.865   8.165   3.938  1.00  0.00              
ATOM    976  HZ3 LYS    62      28.441   8.186   2.959  1.00  0.00              
ATOM    977  H   LYS    62      26.314   5.282   1.849  1.00  0.00              
ATOM    978  N   LEU    63      25.051   4.343  -0.943  1.00  0.00              
ATOM    979  CA  LEU    63      24.155   3.822  -1.963  1.00  0.00              
ATOM    980  C   LEU    63      23.214   4.949  -2.337  1.00  0.00              
ATOM    981  O   LEU    63      23.030   5.170  -3.525  1.00  0.00              
ATOM    982  CB  LEU    63      23.361   2.574  -1.438  1.00  0.00              
ATOM    983  CG  LEU    63      22.285   2.093  -2.443  1.00  0.00              
ATOM    984  CD1 LEU    63      22.877   1.687  -3.821  1.00  0.00              
ATOM    985  CD2 LEU    63      21.458   0.928  -1.810  1.00  0.00              
ATOM    986  HA  LEU    63      24.797   3.540  -2.822  1.00  0.00              
ATOM    987  HB1 LEU    63      24.136   1.814  -1.187  1.00  0.00              
ATOM    988  HB2 LEU    63      22.843   2.862  -0.507  1.00  0.00              
ATOM    989  HG  LEU    63      21.548   2.885  -2.631  1.00  0.00              
ATOM    990 HD21 LEU    63      20.745   1.238  -1.054  1.00  0.00              
ATOM    991 HD22 LEU    63      20.853   0.295  -2.449  1.00  0.00              
ATOM    992 HD23 LEU    63      22.177   0.249  -1.379  1.00  0.00              
ATOM    993 HD11 LEU    63      23.633   0.889  -3.672  1.00  0.00              
ATOM    994 HD12 LEU    63      22.086   1.362  -4.523  1.00  0.00              
ATOM    995 HD13 LEU    63      23.356   2.597  -4.267  1.00  0.00              
ATOM    996  H   LEU    63      25.076   3.893  -0.051  1.00  0.00              
ATOM    997  N   LYS    64      22.597   5.622  -1.335  1.00  0.00              
ATOM    998  CA  LYS    64      21.669   6.679  -1.686  1.00  0.00              
ATOM    999  C   LYS    64      22.329   7.630  -2.652  1.00  0.00              
ATOM   1000  O   LYS    64      21.740   7.914  -3.684  1.00  0.00              
ATOM   1001  CB  LYS    64      21.104   7.446  -0.467  1.00  0.00              
ATOM   1002  CG  LYS    64      20.085   8.514  -0.954  1.00  0.00              
ATOM   1003  CD  LYS    64      19.356   9.225   0.221  1.00  0.00              
ATOM   1004  CE  LYS    64      18.298  10.255  -0.274  1.00  0.00              
ATOM   1005  NZ  LYS    64      18.888  11.368  -1.056  1.00  0.00              
ATOM   1006  HA  LYS    64      20.833   6.179  -2.184  1.00  0.00              
ATOM   1007  HB1 LYS    64      20.604   6.739   0.212  1.00  0.00              
ATOM   1008  HB2 LYS    64      21.914   7.940   0.089  1.00  0.00              
ATOM   1009  HG1 LYS    64      20.633   9.257  -1.555  1.00  0.00              
ATOM   1010  HG2 LYS    64      19.328   8.036  -1.600  1.00  0.00              
ATOM   1011  HD1 LYS    64      18.837   8.464   0.831  1.00  0.00              
ATOM   1012  HD2 LYS    64      20.092   9.735   0.866  1.00  0.00              
ATOM   1013  HE1 LYS    64      17.540   9.739  -0.890  1.00  0.00              
ATOM   1014  HE2 LYS    64      17.784  10.673   0.610  1.00  0.00              
ATOM   1015  HZ1 LYS    64      19.222  11.064  -2.036  1.00  0.00              
ATOM   1016  HZ2 LYS    64      18.149  12.132  -1.251  1.00  0.00              
ATOM   1017  HZ3 LYS    64      19.714  11.843  -0.543  1.00  0.00              
ATOM   1018  H   LYS    64      22.786   5.425  -0.370  1.00  0.00              
ATOM   1019  N   ALA    65      23.546   8.127  -2.335  1.00  0.00              
ATOM   1020  CA  ALA    65      24.211   9.036  -3.264  1.00  0.00              
ATOM   1021  C   ALA    65      24.287   8.399  -4.633  1.00  0.00              
ATOM   1022  O   ALA    65      23.970   9.064  -5.606  1.00  0.00              
ATOM   1023  CB  ALA    65      25.639   9.405  -2.792  1.00  0.00              
ATOM   1024  HA  ALA    65      23.613   9.960  -3.321  1.00  0.00              
ATOM   1025  HB1 ALA    65      26.086  10.137  -3.483  1.00  0.00              
ATOM   1026  HB2 ALA    65      25.596   9.848  -1.785  1.00  0.00              
ATOM   1027  HB3 ALA    65      26.281   8.513  -2.760  1.00  0.00              
ATOM   1028  H   ALA    65      24.004   7.878  -1.478  1.00  0.00              
ATOM   1029  N   GLU    66      24.688   7.111  -4.735  1.00  0.00              
ATOM   1030  CA  GLU    66      24.763   6.477  -6.053  1.00  0.00              
ATOM   1031  C   GLU    66      23.422   6.580  -6.743  1.00  0.00              
ATOM   1032  O   GLU    66      23.375   6.866  -7.929  1.00  0.00              
ATOM   1033  CB  GLU    66      25.150   4.972  -5.949  1.00  0.00              
ATOM   1034  CG  GLU    66      25.598   4.370  -7.311  1.00  0.00              
ATOM   1035  CD  GLU    66      27.041   4.673  -7.634  1.00  0.00              
ATOM   1036  OE1 GLU    66      27.622   5.618  -7.038  1.00  0.00              
ATOM   1037  OE2 GLU    66      27.622   3.950  -8.489  1.00  0.00              
ATOM   1038  HA  GLU    66      25.534   7.014  -6.627  1.00  0.00              
ATOM   1039  HB1 GLU    66      25.969   4.856  -5.225  1.00  0.00              
ATOM   1040  HB2 GLU    66      24.285   4.410  -5.569  1.00  0.00              
ATOM   1041  HG1 GLU    66      25.502   3.276  -7.305  1.00  0.00              
ATOM   1042  HG2 GLU    66      24.930   4.733  -8.100  1.00  0.00              
ATOM   1043  H   GLU    66      24.927   6.580  -3.919  1.00  0.00              
ATOM   1044  N   ARG    67      22.315   6.350  -6.000  1.00  0.00              
ATOM   1045  CA  ARG    67      20.990   6.409  -6.616  1.00  0.00              
ATOM   1046  C   ARG    67      20.674   7.787  -7.153  1.00  0.00              
ATOM   1047  O   ARG    67      20.034   7.884  -8.190  1.00  0.00              
ATOM   1048  CB  ARG    67      19.851   5.937  -5.654  1.00  0.00              
ATOM   1049  CG  ARG    67      19.984   4.479  -5.103  1.00  0.00              
ATOM   1050  CD  ARG    67      18.871   4.243  -4.021  1.00  0.00              
ATOM   1051  NE  ARG    67      18.693   2.903  -3.456  1.00  0.00              
ATOM   1052  CZ  ARG    67      18.169   1.899  -4.109  1.00  0.00              
ATOM   1053  NH1 ARG    67      17.818   1.906  -5.348  1.00  0.00              
ATOM   1054  NH2 ARG    67      17.919   0.785  -3.412  1.00  0.00              
ATOM   1055  HA  ARG    67      21.029   5.786  -7.511  1.00  0.00              
ATOM   1056  HB1 ARG    67      19.817   6.649  -4.810  1.00  0.00              
ATOM   1057  HB2 ARG    67      18.886   6.024  -6.194  1.00  0.00              
ATOM   1058  HG1 ARG    67      19.902   3.789  -5.940  1.00  0.00              
ATOM   1059  HG2 ARG    67      20.968   4.298  -4.664  1.00  0.00              
ATOM   1060  HD1 ARG    67      19.133   4.882  -3.176  1.00  0.00              
ATOM   1061  HD2 ARG    67      17.896   4.604  -4.368  1.00  0.00              
ATOM   1062  HE  ARG    67      18.884   2.797  -2.439  1.00  0.00              
ATOM   1063 HH12 ARG    67      17.415   1.107  -5.828  1.00  0.00              
ATOM   1064 HH11 ARG    67      17.910   2.776  -5.919  1.00  0.00              
ATOM   1065 HH22 ARG    67      17.445  -0.016  -3.842  1.00  0.00              
ATOM   1066 HH21 ARG    67      18.322   0.639  -2.444  1.00  0.00              
ATOM   1067  H   ARG    67      22.384   6.157  -5.021  1.00  0.00              
ATOM   1068  N   GLU    68      21.117   8.853  -6.456  1.00  0.00              
ATOM   1069  CA  GLU    68      20.885  10.206  -6.954  1.00  0.00              
ATOM   1070  C   GLU    68      21.552  10.377  -8.303  1.00  0.00              
ATOM   1071  O   GLU    68      21.012  11.065  -9.156  1.00  0.00              
ATOM   1072  CB  GLU    68      21.483  11.281  -6.003  1.00  0.00              
ATOM   1073  CG  GLU    68      20.814  11.274  -4.600  1.00  0.00              
ATOM   1074  CD  GLU    68      21.578  12.150  -3.638  1.00  0.00              
ATOM   1075  OE1 GLU    68      21.997  13.266  -4.047  1.00  0.00              
ATOM   1076  OE2 GLU    68      21.771  11.729  -2.464  1.00  0.00              
ATOM   1077  HA  GLU    68      19.800  10.376  -7.052  1.00  0.00              
ATOM   1078  HB1 GLU    68      22.566  11.113  -5.894  1.00  0.00              
ATOM   1079  HB2 GLU    68      21.352  12.280  -6.452  1.00  0.00              
ATOM   1080  HG1 GLU    68      19.775  11.631  -4.678  1.00  0.00              
ATOM   1081  HG2 GLU    68      20.782  10.258  -4.184  1.00  0.00              
ATOM   1082  H   GLU    68      21.662   8.715  -5.631  1.00  0.00              
ATOM   1083  N   ARG    69      22.738   9.756  -8.501  1.00  0.00              
ATOM   1084  CA  ARG    69      23.470   9.932  -9.755  1.00  0.00              
ATOM   1085  C   ARG    69      22.707   9.282 -10.896  1.00  0.00              
ATOM   1086  O   ARG    69      22.904   9.704 -12.025  1.00  0.00              
ATOM   1087  CB  ARG    69      24.906   9.330  -9.674  1.00  0.00              
ATOM   1088  CG  ARG    69      25.779   9.907  -8.513  1.00  0.00              
ATOM   1089  CD  ARG    69      27.131   9.159  -8.359  1.00  0.00              
ATOM   1090  NE  ARG    69      27.743   9.271  -7.031  1.00  0.00              
ATOM   1091  CZ  ARG    69      28.721   8.481  -6.629  1.00  0.00              
ATOM   1092  NH1 ARG    69      29.320   7.621  -7.427  1.00  0.00              
ATOM   1093  NH2 ARG    69      29.116   8.542  -5.377  1.00  0.00              
ATOM   1094  HA  ARG    69      23.563  11.013  -9.960  1.00  0.00              
ATOM   1095  HB1 ARG    69      24.795   8.241  -9.555  1.00  0.00              
ATOM   1096  HB2 ARG    69      25.431   9.518 -10.625  1.00  0.00              
ATOM   1097  HG1 ARG    69      25.989  10.975  -8.683  1.00  0.00              
ATOM   1098  HG2 ARG    69      25.259   9.801  -7.553  1.00  0.00              
ATOM   1099  HD1 ARG    69      26.883   8.096  -8.467  1.00  0.00              
ATOM   1100  HD2 ARG    69      27.825   9.481  -9.155  1.00  0.00              
ATOM   1101  HE  ARG    69      27.338   9.955  -6.368  1.00  0.00              
ATOM   1102 HH12 ARG    69      30.069   7.004  -7.076  1.00  0.00              
ATOM   1103 HH11 ARG    69      29.078   7.538  -8.423  1.00  0.00              
ATOM   1104 HH22 ARG    69      29.871   7.934  -5.023  1.00  0.00              
ATOM   1105 HH21 ARG    69      28.671   9.189  -4.707  1.00  0.00              
ATOM   1106  H   ARG    69      23.112   9.140  -7.808  1.00  0.00              
ATOM   1107  N   GLY    70      21.849   8.261 -10.641  1.00  0.00              
ATOM   1108  CA  GLY    70      21.187   7.552 -11.738  1.00  0.00              
ATOM   1109  C   GLY    70      22.049   6.435 -12.285  1.00  0.00              
ATOM   1110  O   GLY    70      21.684   5.863 -13.301  1.00  0.00              
ATOM   1111  HA2 GLY    70      20.927   8.240 -12.557  1.00  0.00              
ATOM   1112  HA1 GLY    70      20.246   7.108 -11.374  1.00  0.00              
ATOM   1113  H   GLY    70      21.707   7.908  -9.713  1.00  0.00              
ATOM   1114  N   ILE    71      23.185   6.100 -11.628  1.00  0.00              
ATOM   1115  CA  ILE    71      24.033   5.006 -12.101  1.00  0.00              
ATOM   1116  C   ILE    71      23.369   3.703 -11.745  1.00  0.00              
ATOM   1117  O   ILE    71      23.436   2.783 -12.547  1.00  0.00              
ATOM   1118  CB  ILE    71      25.433   5.040 -11.409  1.00  0.00              
ATOM   1119  CG1 ILE    71      26.207   6.328 -11.819  1.00  0.00              
ATOM   1120  CG2 ILE    71      26.280   3.758 -11.669  1.00  0.00              
ATOM   1121  CD1 ILE    71      27.447   6.583 -10.920  1.00  0.00              
ATOM   1122  HA  ILE    71      24.183   5.078 -13.191  1.00  0.00              
ATOM   1123  HB  ILE    71      25.240   5.067 -10.327  1.00  0.00              
ATOM   1124 HG11 ILE    71      26.519   6.261 -12.873  1.00  0.00              
ATOM   1125 HG12 ILE    71      25.532   7.194 -11.734  1.00  0.00              
ATOM   1126 HD11 ILE    71      28.316   5.984 -11.226  1.00  0.00              
ATOM   1127 HD12 ILE    71      27.728   7.646 -10.967  1.00  0.00              
ATOM   1128 HD13 ILE    71      27.209   6.320  -9.881  1.00  0.00              
ATOM   1129 HG21 ILE    71      26.468   3.637 -12.748  1.00  0.00              
ATOM   1130 HG22 ILE    71      27.247   3.827 -11.148  1.00  0.00              
ATOM   1131 HG23 ILE    71      25.775   2.853 -11.293  1.00  0.00              
ATOM   1132  H   ILE    71      23.445   6.547 -10.775  1.00  0.00              
ATOM   1133  N   THR    72      22.780   3.590 -10.530  1.00  0.00              
ATOM   1134  CA  THR    72      22.408   2.264 -10.071  1.00  0.00              
ATOM   1135  C   THR    72      21.526   1.537 -11.070  1.00  0.00              
ATOM   1136  O   THR    72      20.757   2.146 -11.798  1.00  0.00              
ATOM   1137  CB  THR    72      21.802   2.183  -8.649  1.00  0.00              
ATOM   1138  OG1 THR    72      21.698   0.796  -8.301  1.00  0.00              
ATOM   1139  CG2 THR    72      20.392   2.831  -8.590  1.00  0.00              
ATOM   1140  HA  THR    72      23.382   1.750  -9.992  1.00  0.00              
ATOM   1141  HB  THR    72      22.506   2.662  -7.939  1.00  0.00              
ATOM   1142  HG1 THR    72      21.360   0.703  -7.418  1.00  0.00              
ATOM   1143 HG23 THR    72      20.515   3.855  -8.256  1.00  0.00              
ATOM   1144 HG21 THR    72      19.876   2.871  -9.557  1.00  0.00              
ATOM   1145 HG22 THR    72      19.732   2.311  -7.879  1.00  0.00              
ATOM   1146  H   THR    72      22.695   4.351  -9.884  1.00  0.00              
ATOM   1147  N   ILE    73      21.679   0.198 -11.077  1.00  0.00              
ATOM   1148  CA  ILE    73      21.012  -0.668 -12.045  1.00  0.00              
ATOM   1149  C   ILE    73      19.605  -1.037 -11.631  1.00  0.00              
ATOM   1150  O   ILE    73      18.767  -1.144 -12.514  1.00  0.00              
ATOM   1151  CB  ILE    73      21.849  -1.975 -12.266  1.00  0.00              
ATOM   1152  CG1 ILE    73      22.120  -2.766 -10.939  1.00  0.00              
ATOM   1153  CG2 ILE    73      23.153  -1.605 -13.026  1.00  0.00              
ATOM   1154  CD1 ILE    73      22.868  -4.109 -11.098  1.00  0.00              
ATOM   1155  HA  ILE    73      20.945  -0.136 -13.011  1.00  0.00              
ATOM   1156  HB  ILE    73      21.262  -2.638 -12.928  1.00  0.00              
ATOM   1157 HG11 ILE    73      22.737  -2.239 -10.197  1.00  0.00              
ATOM   1158 HG12 ILE    73      21.152  -2.987 -10.479  1.00  0.00              
ATOM   1159 HD11 ILE    73      23.903  -3.934 -11.427  1.00  0.00              
ATOM   1160 HD12 ILE    73      22.901  -4.610 -10.116  1.00  0.00              
ATOM   1161 HD13 ILE    73      22.353  -4.763 -11.816  1.00  0.00              
ATOM   1162 HG21 ILE    73      23.769  -0.932 -12.408  1.00  0.00              
ATOM   1163 HG22 ILE    73      23.738  -2.501 -13.283  1.00  0.00              
ATOM   1164 HG23 ILE    73      22.906  -1.091 -13.971  1.00  0.00              
ATOM   1165  H   ILE    73      22.285  -0.193 -10.397  1.00  0.00              
ATOM   1166  N   ASP    74      19.308  -1.275 -10.331  1.00  0.00              
ATOM   1167  CA  ASP    74      18.034  -1.911  -9.995  1.00  0.00              
ATOM   1168  C   ASP    74      16.865  -0.967 -10.114  1.00  0.00              
ATOM   1169  O   ASP    74      17.051   0.239 -10.172  1.00  0.00              
ATOM   1170  CB  ASP    74      18.025  -2.590  -8.596  1.00  0.00              
ATOM   1171  CG  ASP    74      18.640  -3.965  -8.640  1.00  0.00              
ATOM   1172  OD1 ASP    74      19.354  -4.318  -9.614  1.00  0.00              
ATOM   1173  OD2 ASP    74      18.405  -4.731  -7.671  1.00  0.00              
ATOM   1174  HA  ASP    74      17.852  -2.698 -10.749  1.00  0.00              
ATOM   1175  HB1 ASP    74      18.530  -1.952  -7.855  1.00  0.00              
ATOM   1176  HB2 ASP    74      16.995  -2.735  -8.237  1.00  0.00              
ATOM   1177  H   ASP    74      19.958  -1.075  -9.596  1.00  0.00              
ATOM   1178  N   ILE    75      15.648  -1.564 -10.151  1.00  0.00              
ATOM   1179  CA  ILE    75      14.420  -0.789 -10.273  1.00  0.00              
ATOM   1180  C   ILE    75      13.907  -0.434  -8.892  1.00  0.00              
ATOM   1181  O   ILE    75      14.387  -0.988  -7.914  1.00  0.00              
ATOM   1182  CB  ILE    75      13.382  -1.545 -11.167  1.00  0.00              
ATOM   1183  CG1 ILE    75      12.991  -2.952 -10.607  1.00  0.00              
ATOM   1184  CG2 ILE    75      13.950  -1.667 -12.610  1.00  0.00              
ATOM   1185  CD1 ILE    75      11.633  -3.461 -11.164  1.00  0.00              
ATOM   1186  HA  ILE    75      14.642   0.166 -10.778  1.00  0.00              
ATOM   1187  HB  ILE    75      12.470  -0.927 -11.215  1.00  0.00              
ATOM   1188 HG11 ILE    75      13.753  -3.705 -10.865  1.00  0.00              
ATOM   1189 HG12 ILE    75      12.938  -2.907  -9.509  1.00  0.00              
ATOM   1190 HD11 ILE    75      11.661  -3.592 -12.255  1.00  0.00              
ATOM   1191 HD12 ILE    75      11.395  -4.437 -10.713  1.00  0.00              
ATOM   1192 HD13 ILE    75      10.829  -2.750 -10.916  1.00  0.00              
ATOM   1193 HG21 ILE    75      14.862  -2.287 -12.607  1.00  0.00              
ATOM   1194 HG22 ILE    75      13.212  -2.126 -13.286  1.00  0.00              
ATOM   1195 HG23 ILE    75      14.206  -0.673 -13.013  1.00  0.00              
ATOM   1196  H   ILE    75      15.566  -2.558 -10.062  1.00  0.00              
ATOM   1197  N   SER    76      12.930   0.502  -8.810  1.00  0.00              
ATOM   1198  CA  SER    76      12.399   0.934  -7.515  1.00  0.00              
ATOM   1199  C   SER    76      11.667  -0.180  -6.812  1.00  0.00              
ATOM   1200  O   SER    76      11.563  -0.129  -5.595  1.00  0.00              
ATOM   1201  CB  SER    76      11.359   2.063  -7.729  1.00  0.00              
ATOM   1202  OG  SER    76      10.291   1.539  -8.539  1.00  0.00              
ATOM   1203  HA  SER    76      13.224   1.311  -6.886  1.00  0.00              
ATOM   1204  HB1 SER    76      10.970   2.406  -6.754  1.00  0.00              
ATOM   1205  HB2 SER    76      11.839   2.915  -8.240  1.00  0.00              
ATOM   1206  HG  SER    76       9.615   2.184  -8.717  1.00  0.00              
ATOM   1207  H   SER    76      12.547   0.916  -9.640  1.00  0.00              
ATOM   1208  N   LEU    77      11.138  -1.177  -7.558  1.00  0.00              
ATOM   1209  CA  LEU    77      10.447  -2.280  -6.901  1.00  0.00              
ATOM   1210  C   LEU    77      11.440  -2.888  -5.942  1.00  0.00              
ATOM   1211  O   LEU    77      12.440  -3.384  -6.439  1.00  0.00              
ATOM   1212  CB  LEU    77      10.023  -3.362  -7.942  1.00  0.00              
ATOM   1213  CG  LEU    77       9.243  -4.586  -7.393  1.00  0.00              
ATOM   1214  CD1 LEU    77      10.139  -5.531  -6.557  1.00  0.00              
ATOM   1215  CD2 LEU    77       7.981  -4.157  -6.601  1.00  0.00              
ATOM   1216  HA  LEU    77       9.559  -1.860  -6.397  1.00  0.00              
ATOM   1217  HB1 LEU    77       9.384  -2.870  -8.694  1.00  0.00              
ATOM   1218  HB2 LEU    77      10.925  -3.746  -8.442  1.00  0.00              
ATOM   1219  HG  LEU    77       8.899  -5.175  -8.266  1.00  0.00              
ATOM   1220 HD21 LEU    77       7.410  -3.398  -7.154  1.00  0.00              
ATOM   1221 HD22 LEU    77       7.336  -5.034  -6.456  1.00  0.00              
ATOM   1222 HD23 LEU    77       8.252  -3.747  -5.618  1.00  0.00              
ATOM   1223 HD11 LEU    77      10.571  -5.071  -5.670  1.00  0.00              
ATOM   1224 HD12 LEU    77       9.470  -6.304  -6.204  1.00  0.00              
ATOM   1225 HD13 LEU    77      10.943  -5.997  -7.148  1.00  0.00              
ATOM   1226  H   LEU    77      11.190  -1.178  -8.557  1.00  0.00              
ATOM   1227  N   TRP    78      11.163  -2.900  -4.609  1.00  0.00              
ATOM   1228  CA  TRP    78      12.100  -3.501  -3.660  1.00  0.00              
ATOM   1229  C   TRP    78      11.485  -4.564  -2.784  1.00  0.00              
ATOM   1230  O   TRP    78      10.476  -4.259  -2.170  1.00  0.00              
ATOM   1231  CB  TRP    78      12.619  -2.409  -2.687  1.00  0.00              
ATOM   1232  CG  TRP    78      13.436  -1.314  -3.324  1.00  0.00              
ATOM   1233  CD1 TRP    78      14.018  -1.261  -4.534  1.00  0.00              
ATOM   1234  CD2 TRP    78      13.758  -0.013  -2.638  1.00  0.00              
ATOM   1235  NE1 TRP    78      14.635  -0.114  -4.680  1.00  0.00              
ATOM   1236  CE2 TRP    78      14.516   0.650  -3.579  1.00  0.00              
ATOM   1237  CE3 TRP    78      13.458   0.545  -1.395  1.00  0.00              
ATOM   1238  CZ2 TRP    78      15.036   1.922  -3.323  1.00  0.00              
ATOM   1239  CZ3 TRP    78      14.081   1.757  -1.080  1.00  0.00              
ATOM   1240  CH2 TRP    78      14.859   2.436  -2.036  1.00  0.00              
ATOM   1241  HA  TRP    78      12.915  -3.980  -4.209  1.00  0.00              
ATOM   1242  HB1 TRP    78      11.758  -1.931  -2.191  1.00  0.00              
ATOM   1243  HB2 TRP    78      13.236  -2.878  -1.906  1.00  0.00              
ATOM   1244  HE1 TRP    78      15.146   0.155  -5.530  1.00  0.00              
ATOM   1245  HD1 TRP    78      14.016  -2.019  -5.306  1.00  0.00              
ATOM   1246  HZ2 TRP    78      15.550   2.483  -4.092  1.00  0.00              
ATOM   1247  HH2 TRP    78      15.329   3.378  -1.772  1.00  0.00              
ATOM   1248  HZ3 TRP    78      13.959   2.178  -0.087  1.00  0.00              
ATOM   1249  HE3 TRP    78      12.769   0.064  -0.714  1.00  0.00              
ATOM   1250  H   TRP    78      10.317  -2.498  -4.248  1.00  0.00              
ATOM   1251  N   LYS    79      12.081  -5.781  -2.696  1.00  0.00              
ATOM   1252  CA  LYS    79      11.617  -6.795  -1.760  1.00  0.00              
ATOM   1253  C   LYS    79      12.709  -7.288  -0.834  1.00  0.00              
ATOM   1254  O   LYS    79      13.873  -7.016  -1.076  1.00  0.00              
ATOM   1255  CB  LYS    79      11.169  -8.009  -2.625  1.00  0.00              
ATOM   1256  CG  LYS    79      10.061  -7.610  -3.661  1.00  0.00              
ATOM   1257  CD  LYS    79      10.084  -8.530  -4.929  1.00  0.00              
ATOM   1258  CE  LYS    79       8.687  -8.800  -5.590  1.00  0.00              
ATOM   1259  NZ  LYS    79       8.849  -9.502  -6.900  1.00  0.00              
ATOM   1260  HA  LYS    79      10.793  -6.404  -1.154  1.00  0.00              
ATOM   1261  HB1 LYS    79      12.052  -8.374  -3.185  1.00  0.00              
ATOM   1262  HB2 LYS    79      10.810  -8.852  -1.998  1.00  0.00              
ATOM   1263  HG1 LYS    79       9.067  -7.718  -3.203  1.00  0.00              
ATOM   1264  HG2 LYS    79      10.188  -6.559  -3.962  1.00  0.00              
ATOM   1265  HD1 LYS    79      10.847  -8.188  -5.672  1.00  0.00              
ATOM   1266  HD2 LYS    79      10.405  -9.488  -4.542  1.00  0.00              
ATOM   1267  HE1 LYS    79       8.073  -9.352  -4.862  1.00  0.00              
ATOM   1268  HE2 LYS    79       8.080  -7.891  -5.769  1.00  0.00              
ATOM   1269  HZ1 LYS    79       8.815 -10.562  -6.759  1.00  0.00              
ATOM   1270  HZ2 LYS    79       8.057  -9.257  -7.596  1.00  0.00              
ATOM   1271  HZ3 LYS    79       9.788  -9.341  -7.418  1.00  0.00              
ATOM   1272  H   LYS    79      12.818  -6.074  -3.298  1.00  0.00              
ATOM   1273  N   PHE    80      12.311  -8.044   0.217  1.00  0.00              
ATOM   1274  CA  PHE    80      13.285  -8.708   1.083  1.00  0.00              
ATOM   1275  C   PHE    80      12.626  -9.876   1.767  1.00  0.00              
ATOM   1276  O   PHE    80      11.418  -9.957   1.639  1.00  0.00              
ATOM   1277  CB  PHE    80      13.816  -7.760   2.171  1.00  0.00              
ATOM   1278  CG  PHE    80      12.698  -7.367   3.139  1.00  0.00              
ATOM   1279  CD1 PHE    80      12.014  -6.184   2.860  1.00  0.00              
ATOM   1280  CD2 PHE    80      12.345  -8.130   4.262  1.00  0.00              
ATOM   1281  CE1 PHE    80      10.961  -5.804   3.683  1.00  0.00              
ATOM   1282  CE2 PHE    80      11.268  -7.749   5.069  1.00  0.00              
ATOM   1283  CZ  PHE    80      10.545  -6.598   4.749  1.00  0.00              
ATOM   1284  HA  PHE    80      14.133  -9.092   0.494  1.00  0.00              
ATOM   1285  HB1 PHE    80      14.622  -8.274   2.695  1.00  0.00              
ATOM   1286  HB2 PHE    80      14.226  -6.870   1.678  1.00  0.00              
ATOM   1287  HD2 PHE    80      12.898  -9.026   4.517  1.00  0.00              
ATOM   1288  HE2 PHE    80      10.987  -8.333   5.940  1.00  0.00              
ATOM   1289  HZ  PHE    80       9.663  -6.301   5.304  1.00  0.00              
ATOM   1290  HE1 PHE    80      10.463  -4.884   3.491  1.00  0.00              
ATOM   1291  HD1 PHE    80      12.286  -5.562   2.013  1.00  0.00              
ATOM   1292  H   PHE    80      11.336  -8.170   0.419  1.00  0.00              
ATOM   1293  N   GLU    81      13.365 -10.766   2.473  1.00  0.00              
ATOM   1294  CA  GLU    81      12.728 -11.957   3.025  1.00  0.00              
ATOM   1295  C   GLU    81      12.709 -12.048   4.532  1.00  0.00              
ATOM   1296  O   GLU    81      13.590 -11.534   5.199  1.00  0.00              
ATOM   1297  CB  GLU    81      13.470 -13.214   2.509  1.00  0.00              
ATOM   1298  CG  GLU    81      13.341 -13.323   0.975  1.00  0.00              
ATOM   1299  CD  GLU    81      14.014 -14.554   0.422  1.00  0.00              
ATOM   1300  OE1 GLU    81      13.377 -15.641   0.414  1.00  0.00              
ATOM   1301  OE2 GLU    81      15.192 -14.444  -0.016  1.00  0.00              
ATOM   1302  HA  GLU    81      11.690 -12.033   2.667  1.00  0.00              
ATOM   1303  HB1 GLU    81      14.536 -13.201   2.790  1.00  0.00              
ATOM   1304  HB2 GLU    81      12.978 -14.083   2.968  1.00  0.00              
ATOM   1305  HG1 GLU    81      12.264 -13.362   0.785  1.00  0.00              
ATOM   1306  HG2 GLU    81      13.756 -12.424   0.491  1.00  0.00              
ATOM   1307  H   GLU    81      14.356 -10.674   2.572  1.00  0.00              
ATOM   1308  N   THR    82      11.691 -12.766   5.061  1.00  0.00              
ATOM   1309  CA  THR    82      11.670 -13.159   6.463  1.00  0.00              
ATOM   1310  C   THR    82      11.613 -14.673   6.429  1.00  0.00              
ATOM   1311  O   THR    82      11.581 -15.228   5.341  1.00  0.00              
ATOM   1312  CB  THR    82      10.377 -12.592   7.101  1.00  0.00              
ATOM   1313  OG1 THR    82       9.278 -13.236   6.447  1.00  0.00              
ATOM   1314  CG2 THR    82      10.257 -11.050   6.936  1.00  0.00              
ATOM   1315  HA  THR    82      12.551 -12.809   7.026  1.00  0.00              
ATOM   1316  HB  THR    82      10.357 -12.860   8.170  1.00  0.00              
ATOM   1317  HG1 THR    82       8.464 -12.969   6.851  1.00  0.00              
ATOM   1318 HG23 THR    82      10.608 -10.554   7.848  1.00  0.00              
ATOM   1319 HG21 THR    82      10.850 -10.691   6.084  1.00  0.00              
ATOM   1320 HG22 THR    82       9.215 -10.739   6.777  1.00  0.00              
ATOM   1321  H   THR    82      10.939 -13.124   4.501  1.00  0.00              
ATOM   1322  N   SER    83      11.583 -15.371   7.583  1.00  0.00              
ATOM   1323  CA  SER    83      11.471 -16.828   7.540  1.00  0.00              
ATOM   1324  C   SER    83      10.255 -17.282   6.753  1.00  0.00              
ATOM   1325  O   SER    83      10.375 -18.201   5.958  1.00  0.00              
ATOM   1326  CB  SER    83      11.377 -17.395   8.979  1.00  0.00              
ATOM   1327  OG  SER    83      12.562 -17.007   9.697  1.00  0.00              
ATOM   1328  HA  SER    83      12.385 -17.227   7.068  1.00  0.00              
ATOM   1329  HB1 SER    83      10.484 -16.992   9.485  1.00  0.00              
ATOM   1330  HB2 SER    83      11.296 -18.494   8.936  1.00  0.00              
ATOM   1331  HG  SER    83      12.569 -17.332  10.591  1.00  0.00              
ATOM   1332  H   SER    83      11.652 -14.908   8.469  1.00  0.00              
ATOM   1333  N   LYS    84       9.071 -16.664   6.970  1.00  0.00              
ATOM   1334  CA  LYS    84       7.849 -17.121   6.296  1.00  0.00              
ATOM   1335  C   LYS    84       7.596 -16.441   4.976  1.00  0.00              
ATOM   1336  O   LYS    84       6.977 -17.079   4.138  1.00  0.00              
ATOM   1337  CB  LYS    84       6.584 -16.823   7.154  1.00  0.00              
ATOM   1338  CG  LYS    84       6.573 -17.729   8.412  1.00  0.00              
ATOM   1339  CD  LYS    84       5.480 -17.292   9.427  1.00  0.00              
ATOM   1340  CE  LYS    84       5.308 -18.332  10.572  1.00  0.00              
ATOM   1341  NZ  LYS    84       6.521 -18.483  11.411  1.00  0.00              
ATOM   1342  HA  LYS    84       7.894 -18.209   6.113  1.00  0.00              
ATOM   1343  HB1 LYS    84       6.557 -15.758   7.434  1.00  0.00              
ATOM   1344  HB2 LYS    84       5.669 -17.027   6.569  1.00  0.00              
ATOM   1345  HG1 LYS    84       6.387 -18.770   8.092  1.00  0.00              
ATOM   1346  HG2 LYS    84       7.566 -17.684   8.885  1.00  0.00              
ATOM   1347  HD1 LYS    84       5.742 -16.308   9.854  1.00  0.00              
ATOM   1348  HD2 LYS    84       4.514 -17.190   8.903  1.00  0.00              
ATOM   1349  HE1 LYS    84       4.469 -18.008  11.213  1.00  0.00              
ATOM   1350  HE2 LYS    84       5.041 -19.312  10.139  1.00  0.00              
ATOM   1351  HZ1 LYS    84       6.848 -17.540  11.829  1.00  0.00              
ATOM   1352  HZ2 LYS    84       6.327 -19.154  12.236  1.00  0.00              
ATOM   1353  HZ3 LYS    84       7.352 -18.926  10.882  1.00  0.00              
ATOM   1354  H   LYS    84       9.013 -15.884   7.596  1.00  0.00              
ATOM   1355  N   TYR    85       8.011 -15.169   4.780  1.00  0.00              
ATOM   1356  CA  TYR    85       7.498 -14.407   3.650  1.00  0.00              
ATOM   1357  C   TYR    85       8.587 -13.919   2.738  1.00  0.00              
ATOM   1358  O   TYR    85       9.718 -13.772   3.170  1.00  0.00              
ATOM   1359  CB  TYR    85       6.752 -13.120   4.089  1.00  0.00              
ATOM   1360  CG  TYR    85       5.492 -13.412   4.909  1.00  0.00              
ATOM   1361  CD1 TYR    85       4.360 -13.948   4.282  1.00  0.00              
ATOM   1362  CD2 TYR    85       5.437 -13.127   6.276  1.00  0.00              
ATOM   1363  CE1 TYR    85       3.220 -14.261   5.028  1.00  0.00              
ATOM   1364  CE2 TYR    85       4.323 -13.499   7.029  1.00  0.00              
ATOM   1365  CZ  TYR    85       3.232 -14.113   6.421  1.00  0.00              
ATOM   1366  OH  TYR    85       2.177 -14.561   7.213  1.00  0.00              
ATOM   1367  HA  TYR    85       6.777 -15.007   3.080  1.00  0.00              
ATOM   1368  HB2 TYR    85       7.424 -12.449   4.646  1.00  0.00              
ATOM   1369  HB1 TYR    85       6.435 -12.588   3.181  1.00  0.00              
ATOM   1370  HD2 TYR    85       6.244 -12.604   6.767  1.00  0.00              
ATOM   1371  HE2 TYR    85       4.287 -13.307   8.089  1.00  0.00              
ATOM   1372  HE1 TYR    85       2.319 -14.612   4.535  1.00  0.00              
ATOM   1373  HD1 TYR    85       4.378 -14.106   3.210  1.00  0.00              
ATOM   1374  HH  TYR    85       1.614 -15.164   6.751  1.00  0.00              
ATOM   1375  H   TYR    85       8.628 -14.711   5.414  1.00  0.00              
ATOM   1376  N   TYR    86       8.177 -13.624   1.486  1.00  0.00              
ATOM   1377  CA  TYR    86       8.987 -12.828   0.587  1.00  0.00              
ATOM   1378  C   TYR    86       8.238 -11.517   0.549  1.00  0.00              
ATOM   1379  O   TYR    86       7.118 -11.512   0.065  1.00  0.00              
ATOM   1380  CB  TYR    86       9.017 -13.579  -0.763  1.00  0.00              
ATOM   1381  CG  TYR    86       9.883 -12.846  -1.783  1.00  0.00              
ATOM   1382  CD1 TYR    86      11.266 -13.047  -1.878  1.00  0.00              
ATOM   1383  CD2 TYR    86       9.272 -11.980  -2.687  1.00  0.00              
ATOM   1384  CE1 TYR    86      12.019 -12.282  -2.776  1.00  0.00              
ATOM   1385  CE2 TYR    86       9.957 -11.691  -3.867  1.00  0.00              
ATOM   1386  CZ  TYR    86      11.360 -11.724  -3.874  1.00  0.00              
ATOM   1387  OH  TYR    86      12.104 -11.194  -4.944  1.00  0.00              
ATOM   1388  HA  TYR    86      10.012 -12.701   0.960  1.00  0.00              
ATOM   1389  HB2 TYR    86       9.457 -14.576  -0.610  1.00  0.00              
ATOM   1390  HB1 TYR    86       7.995 -13.704  -1.166  1.00  0.00              
ATOM   1391  HD2 TYR    86       8.298 -11.554  -2.492  1.00  0.00              
ATOM   1392  HE2 TYR    86       9.381 -11.422  -4.740  1.00  0.00              
ATOM   1393  HE1 TYR    86      13.088 -12.160  -2.626  1.00  0.00              
ATOM   1394  HD1 TYR    86      11.756 -13.815  -1.295  1.00  0.00              
ATOM   1395  HH  TYR    86      12.820 -10.668  -4.625  1.00  0.00              
ATOM   1396  H   TYR    86       7.251 -13.842   1.171  1.00  0.00              
ATOM   1397  N   VAL    87       8.805 -10.415   1.087  1.00  0.00              
ATOM   1398  CA  VAL    87       8.019  -9.202   1.268  1.00  0.00              
ATOM   1399  C   VAL    87       8.283  -8.230   0.157  1.00  0.00              
ATOM   1400  O   VAL    87       9.448  -8.068  -0.153  1.00  0.00              
ATOM   1401  CB  VAL    87       8.413  -8.479   2.586  1.00  0.00              
ATOM   1402  CG1 VAL    87       7.617  -7.155   2.714  1.00  0.00              
ATOM   1403  CG2 VAL    87       8.162  -9.413   3.804  1.00  0.00              
ATOM   1404  HA  VAL    87       6.945  -9.438   1.330  1.00  0.00              
ATOM   1405  HB  VAL    87       9.487  -8.216   2.577  1.00  0.00              
ATOM   1406 HG11 VAL    87       6.540  -7.358   2.699  1.00  0.00              
ATOM   1407 HG12 VAL    87       7.892  -6.672   3.652  1.00  0.00              
ATOM   1408 HG13 VAL    87       7.854  -6.443   1.916  1.00  0.00              
ATOM   1409 HG21 VAL    87       8.851 -10.273   3.780  1.00  0.00              
ATOM   1410 HG22 VAL    87       8.310  -8.872   4.753  1.00  0.00              
ATOM   1411 HG23 VAL    87       7.135  -9.801   3.780  1.00  0.00              
ATOM   1412  H   VAL    87       9.754 -10.417   1.399  1.00  0.00              
ATOM   1413  N   THR    88       7.250  -7.542  -0.387  1.00  0.00              
ATOM   1414  CA  THR    88       7.489  -6.380  -1.236  1.00  0.00              
ATOM   1415  C   THR    88       7.269  -5.171  -0.376  1.00  0.00              
ATOM   1416  O   THR    88       6.267  -5.156   0.318  1.00  0.00              
ATOM   1417  CB  THR    88       6.536  -6.379  -2.450  1.00  0.00              
ATOM   1418  OG1 THR    88       6.703  -7.622  -3.155  1.00  0.00              
ATOM   1419  CG2 THR    88       6.791  -5.135  -3.341  1.00  0.00              
ATOM   1420  HA  THR    88       8.520  -6.351  -1.593  1.00  0.00              
ATOM   1421  HB  THR    88       5.510  -6.342  -2.063  1.00  0.00              
ATOM   1422  HG1 THR    88       6.119  -7.724  -3.898  1.00  0.00              
ATOM   1423 HG23 THR    88       6.393  -4.223  -2.867  1.00  0.00              
ATOM   1424 HG21 THR    88       7.868  -4.993  -3.522  1.00  0.00              
ATOM   1425 HG22 THR    88       6.276  -5.285  -4.299  1.00  0.00              
ATOM   1426  H   THR    88       6.299  -7.732  -0.137  1.00  0.00              
ATOM   1427  N   ILE    89       8.182  -4.173  -0.394  1.00  0.00              
ATOM   1428  CA  ILE    89       8.070  -3.068   0.549  1.00  0.00              
ATOM   1429  C   ILE    89       8.133  -1.768  -0.193  1.00  0.00              
ATOM   1430  O   ILE    89       8.844  -1.694  -1.183  1.00  0.00              
ATOM   1431  CB  ILE    89       9.148  -3.142   1.666  1.00  0.00              
ATOM   1432  CG1 ILE    89       8.915  -2.078   2.784  1.00  0.00              
ATOM   1433  CG2 ILE    89      10.593  -3.053   1.081  1.00  0.00              
ATOM   1434  CD1 ILE    89       9.619  -2.459   4.117  1.00  0.00              
ATOM   1435  HA  ILE    89       7.104  -3.126   1.065  1.00  0.00              
ATOM   1436  HB  ILE    89       8.970  -4.142   2.086  1.00  0.00              
ATOM   1437 HG11 ILE    89       9.266  -1.095   2.431  1.00  0.00              
ATOM   1438 HG12 ILE    89       7.840  -1.990   3.012  1.00  0.00              
ATOM   1439 HD11 ILE    89      10.696  -2.614   3.999  1.00  0.00              
ATOM   1440 HD12 ILE    89       9.510  -1.670   4.851  1.00  0.00              
ATOM   1441 HD13 ILE    89       9.159  -3.348   4.569  1.00  0.00              
ATOM   1442 HG21 ILE    89      10.735  -2.110   0.528  1.00  0.00              
ATOM   1443 HG22 ILE    89      11.359  -3.093   1.868  1.00  0.00              
ATOM   1444 HG23 ILE    89      10.787  -3.894   0.400  1.00  0.00              
ATOM   1445  H   ILE    89       8.960  -4.176  -1.023  1.00  0.00              
ATOM   1446  N   ILE    90       7.396  -0.754   0.305  1.00  0.00              
ATOM   1447  CA  ILE    90       7.482   0.573  -0.269  1.00  0.00              
ATOM   1448  C   ILE    90       7.915   1.465   0.865  1.00  0.00              
ATOM   1449  O   ILE    90       7.224   1.487   1.872  1.00  0.00              
ATOM   1450  CB  ILE    90       6.091   1.011  -0.802  1.00  0.00              
ATOM   1451  CG1 ILE    90       5.570   0.096  -1.951  1.00  0.00              
ATOM   1452  CG2 ILE    90       6.145   2.508  -1.203  1.00  0.00              
ATOM   1453  CD1 ILE    90       6.397   0.153  -3.266  1.00  0.00              
ATOM   1454  HA  ILE    90       8.216   0.633  -1.085  1.00  0.00              
ATOM   1455  HB  ILE    90       5.365   0.910   0.024  1.00  0.00              
ATOM   1456 HG11 ILE    90       5.547  -0.947  -1.593  1.00  0.00              
ATOM   1457 HG12 ILE    90       4.533   0.390  -2.187  1.00  0.00              
ATOM   1458 HD11 ILE    90       7.433  -0.179  -3.113  1.00  0.00              
ATOM   1459 HD12 ILE    90       5.939  -0.517  -4.010  1.00  0.00              
ATOM   1460 HD13 ILE    90       6.406   1.169  -3.688  1.00  0.00              
ATOM   1461 HG21 ILE    90       6.946   2.707  -1.929  1.00  0.00              
ATOM   1462 HG22 ILE    90       5.185   2.835  -1.624  1.00  0.00              
ATOM   1463 HG23 ILE    90       6.352   3.101  -0.307  1.00  0.00              
ATOM   1464  H   ILE    90       6.785  -0.866   1.091  1.00  0.00              
ATOM   1465  N   ASP    91       9.026   2.221   0.718  1.00  0.00              
ATOM   1466  CA  ASP    91       9.294   3.292   1.669  1.00  0.00              
ATOM   1467  C   ASP    91       8.410   4.425   1.185  1.00  0.00              
ATOM   1468  O   ASP    91       8.787   5.034   0.196  1.00  0.00              
ATOM   1469  CB  ASP    91      10.802   3.665   1.678  1.00  0.00              
ATOM   1470  CG  ASP    91      11.086   4.786   2.639  1.00  0.00              
ATOM   1471  OD1 ASP    91      10.182   5.141   3.438  1.00  0.00              
ATOM   1472  OD2 ASP    91      12.223   5.322   2.595  1.00  0.00              
ATOM   1473  HA  ASP    91       9.033   2.967   2.686  1.00  0.00              
ATOM   1474  HB1 ASP    91      11.403   2.792   1.982  1.00  0.00              
ATOM   1475  HB2 ASP    91      11.128   3.971   0.671  1.00  0.00              
ATOM   1476  H   ASP    91       9.615   2.151  -0.090  1.00  0.00              
ATOM   1477  N   ALA    92       7.238   4.702   1.815  1.00  0.00              
ATOM   1478  CA  ALA    92       6.276   5.647   1.232  1.00  0.00              
ATOM   1479  C   ALA    92       6.926   6.931   0.762  1.00  0.00              
ATOM   1480  O   ALA    92       7.425   7.648   1.614  1.00  0.00              
ATOM   1481  CB  ALA    92       5.096   6.007   2.165  1.00  0.00              
ATOM   1482  HA  ALA    92       5.754   5.126   0.424  1.00  0.00              
ATOM   1483  HB1 ALA    92       4.389   6.685   1.658  1.00  0.00              
ATOM   1484  HB2 ALA    92       4.563   5.084   2.432  1.00  0.00              
ATOM   1485  HB3 ALA    92       5.452   6.493   3.081  1.00  0.00              
ATOM   1486  H   ALA    92       6.965   4.203   2.638  1.00  0.00              
ATOM   1487  N   PRO    93       6.957   7.269  -0.551  1.00  0.00              
ATOM   1488  CA  PRO    93       7.595   8.499  -0.983  1.00  0.00              
ATOM   1489  C   PRO    93       7.320   9.769  -0.205  1.00  0.00              
ATOM   1490  O   PRO    93       8.294  10.341   0.258  1.00  0.00              
ATOM   1491  CB  PRO    93       7.061   8.571  -2.433  1.00  0.00              
ATOM   1492  CG  PRO    93       7.004   7.093  -2.870  1.00  0.00              
ATOM   1493  CD  PRO    93       6.469   6.386  -1.605  1.00  0.00              
ATOM   1494  HA  PRO    93       8.680   8.298  -1.016  1.00  0.00              
ATOM   1495  HD2 PRO    93       6.878   5.365  -1.556  1.00  0.00              
ATOM   1496  HD1 PRO    93       5.371   6.374  -1.597  1.00  0.00              
ATOM   1497  HG2 PRO    93       8.027   6.749  -3.099  1.00  0.00              
ATOM   1498  HG1 PRO    93       6.364   6.927  -3.750  1.00  0.00              
ATOM   1499  HB1 PRO    93       6.028   8.942  -2.439  1.00  0.00              
ATOM   1500  HB2 PRO    93       7.679   9.208  -3.086  1.00  0.00              
ATOM   1501  N   GLY    94       6.056  10.250  -0.073  1.00  0.00              
ATOM   1502  CA  GLY    94       5.848  11.625   0.382  1.00  0.00              
ATOM   1503  C   GLY    94       5.586  12.527  -0.801  1.00  0.00              
ATOM   1504  O   GLY    94       5.038  13.601  -0.609  1.00  0.00              
ATOM   1505  HA2 GLY    94       6.711  12.025   0.934  1.00  0.00              
ATOM   1506  HA1 GLY    94       4.976  11.661   1.050  1.00  0.00              
ATOM   1507  H   GLY    94       5.247   9.742  -0.386  1.00  0.00              
ATOM   1508  N   HIS    95       5.968  12.123  -2.034  1.00  0.00              
ATOM   1509  CA  HIS    95       5.595  12.894  -3.216  1.00  0.00              
ATOM   1510  C   HIS    95       4.077  12.950  -3.264  1.00  0.00              
ATOM   1511  O   HIS    95       3.441  12.007  -2.803  1.00  0.00              
ATOM   1512  CB  HIS    95       6.235  12.239  -4.476  1.00  0.00              
ATOM   1513  CG  HIS    95       6.125  13.152  -5.660  1.00  0.00              
ATOM   1514  ND1 HIS    95       5.029  13.234  -6.370  1.00  0.00              
ATOM   1515  CD2 HIS    95       7.065  13.980  -6.151  1.00  0.00              
ATOM   1516  CE1 HIS    95       5.193  14.098  -7.321  1.00  0.00              
ATOM   1517  NE2 HIS    95       6.353  14.566  -7.252  1.00  0.00              
ATOM   1518  HA  HIS    95       6.011  13.915  -3.112  1.00  0.00              
ATOM   1519  HB1 HIS    95       7.307  12.071  -4.277  1.00  0.00              
ATOM   1520  HB2 HIS    95       5.761  11.263  -4.676  1.00  0.00              
ATOM   1521  HD2 HIS    95       8.082  14.150  -5.806  1.00  0.00              
ATOM   1522  HE1 HIS    95       4.475  14.401  -8.079  1.00  0.00              
ATOM   1523  HD1 HIS    95       4.192  12.685  -6.185  1.00  0.00              
ATOM   1524  H   HIS    95       6.490  11.287  -2.177  1.00  0.00              
ATOM   1525  N   ARG    96       3.474  14.046  -3.791  1.00  0.00              
ATOM   1526  CA  ARG    96       2.014  14.190  -3.695  1.00  0.00              
ATOM   1527  C   ARG    96       1.358  13.149  -4.572  1.00  0.00              
ATOM   1528  O   ARG    96       0.533  12.398  -4.070  1.00  0.00              
ATOM   1529  CB  ARG    96       1.560  15.650  -4.006  1.00  0.00              
ATOM   1530  CG  ARG    96       2.124  16.706  -2.996  1.00  0.00              
ATOM   1531  CD  ARG    96       1.590  16.571  -1.536  1.00  0.00              
ATOM   1532  NE  ARG    96       0.131  16.717  -1.490  1.00  0.00              
ATOM   1533  CZ  ARG    96      -0.638  16.237  -0.530  1.00  0.00              
ATOM   1534  NH1 ARG    96      -0.183  15.597   0.522  1.00  0.00              
ATOM   1535  NH2 ARG    96      -1.937  16.414  -0.620  1.00  0.00              
ATOM   1536  HA  ARG    96       1.703  13.954  -2.666  1.00  0.00              
ATOM   1537  HB1 ARG    96       1.910  15.926  -5.017  1.00  0.00              
ATOM   1538  HB2 ARG    96       0.457  15.680  -4.013  1.00  0.00              
ATOM   1539  HG1 ARG    96       3.230  16.653  -2.977  1.00  0.00              
ATOM   1540  HG2 ARG    96       1.842  17.712  -3.362  1.00  0.00              
ATOM   1541  HD1 ARG    96       1.986  15.619  -1.157  1.00  0.00              
ATOM   1542  HD2 ARG    96       2.021  17.385  -0.929  1.00  0.00              
ATOM   1543  HE  ARG    96      -0.307  17.223  -2.277  1.00  0.00              
ATOM   1544 HH12 ARG    96      -0.829  15.243   1.243  1.00  0.00              
ATOM   1545 HH11 ARG    96       0.818  15.442   0.681  1.00  0.00              
ATOM   1546 HH22 ARG    96      -2.579  16.045   0.096  1.00  0.00              
ATOM   1547 HH21 ARG    96      -2.352  16.935  -1.401  1.00  0.00              
ATOM   1548  H   ARG    96       4.018  14.771  -4.229  1.00  0.00              
ATOM   1549  N   ASP    97       1.725  13.082  -5.872  1.00  0.00              
ATOM   1550  CA  ASP    97       1.282  11.994  -6.760  1.00  0.00              
ATOM   1551  C   ASP    97       1.211  10.628  -6.089  1.00  0.00              
ATOM   1552  O   ASP    97       0.330   9.851  -6.439  1.00  0.00              
ATOM   1553  CB  ASP    97       2.249  11.846  -7.985  1.00  0.00              
ATOM   1554  CG  ASP    97       1.593  11.279  -9.219  1.00  0.00              
ATOM   1555  OD1 ASP    97       0.882  10.243  -9.110  1.00  0.00              
ATOM   1556  OD2 ASP    97       1.782  11.874 -10.321  1.00  0.00              
ATOM   1557  HA  ASP    97       0.282  12.282  -7.129  1.00  0.00              
ATOM   1558  HB1 ASP    97       2.619  12.835  -8.287  1.00  0.00              
ATOM   1559  HB2 ASP    97       3.125  11.217  -7.753  1.00  0.00              
ATOM   1560  H   ASP    97       2.243  13.849  -6.254  1.00  0.00              
ATOM   1561  N   PHE    98       2.131  10.295  -5.142  1.00  0.00              
ATOM   1562  CA  PHE    98       2.114   8.954  -4.535  1.00  0.00              
ATOM   1563  C   PHE    98       0.770   8.613  -3.941  1.00  0.00              
ATOM   1564  O   PHE    98       0.424   7.443  -3.920  1.00  0.00              
ATOM   1565  CB  PHE    98       3.117   8.788  -3.363  1.00  0.00              
ATOM   1566  CG  PHE    98       3.024   7.368  -2.787  1.00  0.00              
ATOM   1567  CD1 PHE    98       3.500   6.283  -3.532  1.00  0.00              
ATOM   1568  CD2 PHE    98       2.465   7.132  -1.526  1.00  0.00              
ATOM   1569  CE1 PHE    98       3.415   4.981  -3.031  1.00  0.00              
ATOM   1570  CE2 PHE    98       2.392   5.833  -1.013  1.00  0.00              
ATOM   1571  CZ  PHE    98       2.850   4.753  -1.773  1.00  0.00              
ATOM   1572  HA  PHE    98       2.368   8.233  -5.334  1.00  0.00              
ATOM   1573  HB1 PHE    98       4.129   8.963  -3.746  1.00  0.00              
ATOM   1574  HB2 PHE    98       2.919   9.528  -2.574  1.00  0.00              
ATOM   1575  HD2 PHE    98       2.079   7.952  -0.931  1.00  0.00              
ATOM   1576  HE2 PHE    98       1.972   5.657  -0.025  1.00  0.00              
ATOM   1577  HZ  PHE    98       2.760   3.740  -1.388  1.00  0.00              
ATOM   1578  HE1 PHE    98       3.787   4.144  -3.618  1.00  0.00              
ATOM   1579  HD1 PHE    98       3.944   6.448  -4.506  1.00  0.00              
ATOM   1580  H   PHE    98       2.852  10.942  -4.865  1.00  0.00              
ATOM   1581  N   ILE    99       0.006   9.605  -3.442  1.00  0.00              
ATOM   1582  CA  ILE    99      -1.253   9.273  -2.785  1.00  0.00              
ATOM   1583  C   ILE    99      -2.147   8.565  -3.774  1.00  0.00              
ATOM   1584  O   ILE    99      -2.719   7.539  -3.438  1.00  0.00              
ATOM   1585  CB  ILE    99      -1.958  10.548  -2.239  1.00  0.00              
ATOM   1586  CG1 ILE    99      -1.123  11.148  -1.065  1.00  0.00              
ATOM   1587  CG2 ILE    99      -3.407  10.190  -1.817  1.00  0.00              
ATOM   1588  CD1 ILE    99      -1.565  12.592  -0.706  1.00  0.00              
ATOM   1589  HA  ILE    99      -1.043   8.594  -1.939  1.00  0.00              
ATOM   1590  HB  ILE    99      -2.022  11.288  -3.055  1.00  0.00              
ATOM   1591 HG11 ILE    99      -1.193  10.495  -0.178  1.00  0.00              
ATOM   1592 HG12 ILE    99      -0.055  11.204  -1.336  1.00  0.00              
ATOM   1593 HD11 ILE    99      -2.534  12.603  -0.185  1.00  0.00              
ATOM   1594 HD12 ILE    99      -0.809  13.028  -0.040  1.00  0.00              
ATOM   1595 HD13 ILE    99      -1.634  13.229  -1.602  1.00  0.00              
ATOM   1596 HG21 ILE    99      -3.386   9.270  -1.238  1.00  0.00              
ATOM   1597 HG22 ILE    99      -3.881  10.980  -1.222  1.00  0.00              
ATOM   1598 HG23 ILE    99      -4.036   9.982  -2.688  1.00  0.00              
ATOM   1599  H   ILE    99       0.289  10.561  -3.519  1.00  0.00              
ATOM   1600  N   LYS   100      -2.273   9.114  -5.001  1.00  0.00              
ATOM   1601  CA  LYS   100      -3.085   8.449  -6.020  1.00  0.00              
ATOM   1602  C   LYS   100      -2.543   7.044  -6.168  1.00  0.00              
ATOM   1603  O   LYS   100      -3.314   6.099  -6.093  1.00  0.00              
ATOM   1604  CB  LYS   100      -3.041   9.301  -7.327  1.00  0.00              
ATOM   1605  CG  LYS   100      -3.925   8.811  -8.510  1.00  0.00              
ATOM   1606  CD  LYS   100      -3.309   7.601  -9.266  1.00  0.00              
ATOM   1607  CE  LYS   100      -4.108   7.274 -10.565  1.00  0.00              
ATOM   1608  NZ  LYS   100      -3.419   6.346 -11.496  1.00  0.00              
ATOM   1609  HA  LYS   100      -4.130   8.410  -5.666  1.00  0.00              
ATOM   1610  HB1 LYS   100      -3.403  10.310  -7.070  1.00  0.00              
ATOM   1611  HB2 LYS   100      -2.000   9.404  -7.674  1.00  0.00              
ATOM   1612  HG1 LYS   100      -4.949   8.588  -8.162  1.00  0.00              
ATOM   1613  HG2 LYS   100      -3.987   9.639  -9.238  1.00  0.00              
ATOM   1614  HD1 LYS   100      -2.261   7.810  -9.537  1.00  0.00              
ATOM   1615  HD2 LYS   100      -3.311   6.751  -8.577  1.00  0.00              
ATOM   1616  HE1 LYS   100      -5.066   6.829 -10.265  1.00  0.00              
ATOM   1617  HE2 LYS   100      -4.321   8.208 -11.116  1.00  0.00              
ATOM   1618  HZ1 LYS   100      -3.192   5.363 -11.119  1.00  0.00              
ATOM   1619  HZ2 LYS   100      -4.029   6.161 -12.370  1.00  0.00              
ATOM   1620  HZ3 LYS   100      -2.466   6.731 -11.827  1.00  0.00              
ATOM   1621  H   LYS   100      -1.789   9.964  -5.228  1.00  0.00              
ATOM   1622  N   ASN   101      -1.210   6.893  -6.360  1.00  0.00              
ATOM   1623  CA  ASN   101      -0.632   5.558  -6.528  1.00  0.00              
ATOM   1624  C   ASN   101      -0.974   4.654  -5.366  1.00  0.00              
ATOM   1625  O   ASN   101      -1.236   3.484  -5.588  1.00  0.00              
ATOM   1626  CB  ASN   101       0.919   5.596  -6.628  1.00  0.00              
ATOM   1627  CG  ASN   101       1.514   4.263  -7.021  1.00  0.00              
ATOM   1628  OD1 ASN   101       0.812   3.425  -7.564  1.00  0.00              
ATOM   1629  ND2 ASN   101       2.823   4.037  -6.774  1.00  0.00              
ATOM   1630  HA  ASN   101      -1.046   5.139  -7.461  1.00  0.00              
ATOM   1631  HB1 ASN   101       1.219   6.327  -7.393  1.00  0.00              
ATOM   1632  HB2 ASN   101       1.345   5.910  -5.664  1.00  0.00              
ATOM   1633 HD22 ASN   101       3.233   3.161  -7.030  1.00  0.00              
ATOM   1634 HD21 ASN   101       3.397   4.732  -6.342  1.00  0.00              
ATOM   1635  H   ASN   101      -0.604   7.690  -6.404  1.00  0.00              
ATOM   1636  N   MET   102      -0.972   5.149  -4.110  1.00  0.00              
ATOM   1637  CA  MET   102      -1.260   4.258  -2.989  1.00  0.00              
ATOM   1638  C   MET   102      -2.650   3.676  -3.114  1.00  0.00              
ATOM   1639  O   MET   102      -2.840   2.508  -2.811  1.00  0.00              
ATOM   1640  CB  MET   102      -1.166   5.011  -1.634  1.00  0.00              
ATOM   1641  CG  MET   102      -1.234   4.025  -0.442  1.00  0.00              
ATOM   1642  SD  MET   102      -1.028   4.934   1.122  1.00  0.00              
ATOM   1643  CE  MET   102      -1.054   3.506   2.247  1.00  0.00              
ATOM   1644  HA  MET   102      -0.510   3.448  -3.008  1.00  0.00              
ATOM   1645  HB1 MET   102      -0.210   5.553  -1.593  1.00  0.00              
ATOM   1646  HB2 MET   102      -1.979   5.750  -1.553  1.00  0.00              
ATOM   1647  HG1 MET   102      -2.203   3.506  -0.415  1.00  0.00              
ATOM   1648  HG2 MET   102      -0.432   3.275  -0.523  1.00  0.00              
ATOM   1649  HE1 MET   102      -0.290   2.777   1.940  1.00  0.00              
ATOM   1650  HE2 MET   102      -0.842   3.849   3.267  1.00  0.00              
ATOM   1651  HE3 MET   102      -2.041   3.026   2.219  1.00  0.00              
ATOM   1652  H   MET   102      -0.772   6.112  -3.930  1.00  0.00              
ATOM   1653  N   ILE   103      -3.638   4.488  -3.548  1.00  0.00              
ATOM   1654  CA  ILE   103      -5.022   4.015  -3.558  1.00  0.00              
ATOM   1655  C   ILE   103      -5.241   3.049  -4.700  1.00  0.00              
ATOM   1656  O   ILE   103      -5.690   1.933  -4.484  1.00  0.00              
ATOM   1657  CB  ILE   103      -6.009   5.219  -3.678  1.00  0.00              
ATOM   1658  CG1 ILE   103      -5.854   6.162  -2.444  1.00  0.00              
ATOM   1659  CG2 ILE   103      -7.465   4.691  -3.835  1.00  0.00              
ATOM   1660  CD1 ILE   103      -6.441   7.577  -2.660  1.00  0.00              
ATOM   1661  HA  ILE   103      -5.239   3.505  -2.603  1.00  0.00              
ATOM   1662  HB  ILE   103      -5.760   5.796  -4.582  1.00  0.00              
ATOM   1663 HG11 ILE   103      -6.354   5.715  -1.583  1.00  0.00              
ATOM   1664 HG12 ILE   103      -4.797   6.293  -2.164  1.00  0.00              
ATOM   1665 HD11 ILE   103      -7.497   7.551  -2.957  1.00  0.00              
ATOM   1666 HD12 ILE   103      -6.357   8.155  -1.728  1.00  0.00              
ATOM   1667 HD13 ILE   103      -5.859   8.085  -3.440  1.00  0.00              
ATOM   1668 HG21 ILE   103      -7.726   4.054  -2.977  1.00  0.00              
ATOM   1669 HG22 ILE   103      -8.177   5.522  -3.882  1.00  0.00              
ATOM   1670 HG23 ILE   103      -7.592   4.099  -4.755  1.00  0.00              
ATOM   1671  H   ILE   103      -3.434   5.418  -3.862  1.00  0.00              
ATOM   1672  N   THR   104      -4.952   3.506  -5.938  1.00  0.00              
ATOM   1673  CA  THR   104      -5.286   2.726  -7.132  1.00  0.00              
ATOM   1674  C   THR   104      -4.170   1.805  -7.564  1.00  0.00              
ATOM   1675  O   THR   104      -4.435   0.871  -8.305  1.00  0.00              
ATOM   1676  CB  THR   104      -5.446   3.736  -8.288  1.00  0.00              
ATOM   1677  OG1 THR   104      -4.136   4.319  -8.361  1.00  0.00              
ATOM   1678  CG2 THR   104      -6.535   4.811  -8.004  1.00  0.00              
ATOM   1679  HA  THR   104      -6.231   2.170  -7.011  1.00  0.00              
ATOM   1680  HB  THR   104      -5.663   3.195  -9.231  1.00  0.00              
ATOM   1681  HG1 THR   104      -4.033   4.743  -9.178  1.00  0.00              
ATOM   1682 HG23 THR   104      -7.484   4.462  -8.436  1.00  0.00              
ATOM   1683 HG21 THR   104      -6.693   4.979  -6.931  1.00  0.00              
ATOM   1684 HG22 THR   104      -6.273   5.778  -8.449  1.00  0.00              
ATOM   1685  H   THR   104      -4.501   4.396  -6.050  1.00  0.00              
ATOM   1686  N   GLY   105      -2.914   2.074  -7.150  1.00  0.00              
ATOM   1687  CA  GLY   105      -1.802   1.288  -7.645  1.00  0.00              
ATOM   1688  C   GLY   105      -1.944  -0.158  -7.269  1.00  0.00              
ATOM   1689  O   GLY   105      -2.800  -0.533  -6.481  1.00  0.00              
ATOM   1690  HA2 GLY   105      -0.847   1.616  -7.210  1.00  0.00              
ATOM   1691  HA1 GLY   105      -1.734   1.390  -8.738  1.00  0.00              
ATOM   1692  H   GLY   105      -2.705   2.835  -6.543  1.00  0.00              
ATOM   1693  N   THR   106      -1.048  -0.982  -7.855  1.00  0.00              
ATOM   1694  CA  THR   106      -1.030  -2.410  -7.541  1.00  0.00              
ATOM   1695  C   THR   106      -0.386  -2.598  -6.183  1.00  0.00              
ATOM   1696  O   THR   106       0.216  -1.645  -5.709  1.00  0.00              
ATOM   1697  CB  THR   106      -0.198  -3.074  -8.679  1.00  0.00              
ATOM   1698  OG1 THR   106      -0.884  -2.742  -9.905  1.00  0.00              
ATOM   1699  CG2 THR   106      -0.105  -4.600  -8.493  1.00  0.00              
ATOM   1700  HA  THR   106      -2.066  -2.808  -7.543  1.00  0.00              
ATOM   1701  HB  THR   106       0.832  -2.669  -8.673  1.00  0.00              
ATOM   1702  HG1 THR   106      -0.448  -3.086 -10.673  1.00  0.00              
ATOM   1703 HG23 THR   106       0.512  -4.914  -7.641  1.00  0.00              
ATOM   1704 HG21 THR   106      -1.135  -4.904  -8.335  1.00  0.00              
ATOM   1705 HG22 THR   106       0.296  -5.065  -9.398  1.00  0.00              
ATOM   1706  H   THR   106      -0.352  -0.613  -8.482  1.00  0.00              
ATOM   1707  N   SER   107      -0.481  -3.812  -5.583  1.00  0.00              
ATOM   1708  CA  SER   107       0.291  -4.125  -4.386  1.00  0.00              
ATOM   1709  C   SER   107      -0.237  -3.348  -3.210  1.00  0.00              
ATOM   1710  O   SER   107       0.494  -2.571  -2.615  1.00  0.00              
ATOM   1711  CB  SER   107       1.812  -3.942  -4.612  1.00  0.00              
ATOM   1712  OG  SER   107       2.207  -4.768  -5.720  1.00  0.00              
ATOM   1713  HA  SER   107       0.151  -5.191  -4.147  1.00  0.00              
ATOM   1714  HB1 SER   107       2.059  -2.890  -4.823  1.00  0.00              
ATOM   1715  HB2 SER   107       2.345  -4.245  -3.694  1.00  0.00              
ATOM   1716  HG  SER   107       3.138  -4.704  -5.905  1.00  0.00              
ATOM   1717  H   SER   107      -1.081  -4.529  -5.947  1.00  0.00              
ATOM   1718  N   GLN   108      -1.524  -3.584  -2.863  1.00  0.00              
ATOM   1719  CA  GLN   108      -2.085  -2.930  -1.681  1.00  0.00              
ATOM   1720  C   GLN   108      -1.354  -3.504  -0.489  1.00  0.00              
ATOM   1721  O   GLN   108      -1.061  -4.689  -0.533  1.00  0.00              
ATOM   1722  CB  GLN   108      -3.623  -3.190  -1.558  1.00  0.00              
ATOM   1723  CG  GLN   108      -4.362  -2.094  -0.733  1.00  0.00              
ATOM   1724  CD  GLN   108      -4.832  -0.895  -1.528  1.00  0.00              
ATOM   1725  OE1 GLN   108      -5.821  -0.305  -1.093  1.00  0.00              
ATOM   1726  NE2 GLN   108      -4.237  -0.459  -2.659  1.00  0.00              
ATOM   1727  HA  GLN   108      -1.863  -1.849  -1.743  1.00  0.00              
ATOM   1728  HB1 GLN   108      -4.112  -3.265  -2.546  1.00  0.00              
ATOM   1729  HB2 GLN   108      -3.753  -4.176  -1.077  1.00  0.00              
ATOM   1730  HG1 GLN   108      -5.265  -2.564  -0.300  1.00  0.00              
ATOM   1731  HG2 GLN   108      -3.731  -1.758   0.106  1.00  0.00              
ATOM   1732 HE22 GLN   108      -4.585   0.370  -3.098  1.00  0.00              
ATOM   1733 HE21 GLN   108      -3.462  -0.921  -3.089  1.00  0.00              
ATOM   1734  H   GLN   108      -2.087  -4.236  -3.379  1.00  0.00              
ATOM   1735  N   ALA   109      -1.042  -2.704   0.559  1.00  0.00              
ATOM   1736  CA  ALA   109      -0.244  -3.245   1.654  1.00  0.00              
ATOM   1737  C   ALA   109      -1.039  -4.231   2.484  1.00  0.00              
ATOM   1738  O   ALA   109      -2.215  -4.005   2.715  1.00  0.00              
ATOM   1739  CB  ALA   109       0.325  -2.136   2.572  1.00  0.00              
ATOM   1740  HA  ALA   109       0.644  -3.719   1.212  1.00  0.00              
ATOM   1741  HB1 ALA   109       0.928  -2.579   3.377  1.00  0.00              
ATOM   1742  HB2 ALA   109       0.964  -1.459   1.985  1.00  0.00              
ATOM   1743  HB3 ALA   109      -0.491  -1.554   3.021  1.00  0.00              
ATOM   1744  H   ALA   109      -1.312  -1.738   0.591  1.00  0.00              
ATOM   1745  N   ASP   110      -0.398  -5.325   2.954  1.00  0.00              
ATOM   1746  CA  ASP   110      -1.015  -6.204   3.946  1.00  0.00              
ATOM   1747  C   ASP   110      -0.855  -5.592   5.314  1.00  0.00              
ATOM   1748  O   ASP   110      -1.741  -5.762   6.138  1.00  0.00              
ATOM   1749  CB  ASP   110      -0.318  -7.590   3.928  1.00  0.00              
ATOM   1750  CG  ASP   110      -0.542  -8.245   2.588  1.00  0.00              
ATOM   1751  OD1 ASP   110      -1.381  -7.754   1.785  1.00  0.00              
ATOM   1752  OD2 ASP   110       0.113  -9.281   2.319  1.00  0.00              
ATOM   1753  HA  ASP   110      -2.091  -6.337   3.738  1.00  0.00              
ATOM   1754  HB1 ASP   110       0.762  -7.485   4.126  1.00  0.00              
ATOM   1755  HB2 ASP   110      -0.743  -8.232   4.715  1.00  0.00              
ATOM   1756  H   ASP   110       0.547  -5.511   2.690  1.00  0.00              
ATOM   1757  N   CYS   111       0.268  -4.879   5.564  1.00  0.00              
ATOM   1758  CA  CYS   111       0.473  -4.241   6.856  1.00  0.00              
ATOM   1759  C   CYS   111       1.193  -2.935   6.639  1.00  0.00              
ATOM   1760  O   CYS   111       1.957  -2.856   5.693  1.00  0.00              
ATOM   1761  CB  CYS   111       1.378  -5.164   7.700  1.00  0.00              
ATOM   1762  SG  CYS   111       1.585  -4.487   9.375  1.00  0.00              
ATOM   1763  HA  CYS   111      -0.478  -4.058   7.378  1.00  0.00              
ATOM   1764  HB1 CYS   111       0.926  -6.167   7.755  1.00  0.00              
ATOM   1765  HB2 CYS   111       2.363  -5.231   7.216  1.00  0.00              
ATOM   1766  HG  CYS   111       2.196  -5.201   9.728  1.00  0.00              
ATOM   1767  H   CYS   111       1.009  -4.794   4.895  1.00  0.00              
ATOM   1768  N   ALA   112       0.982  -1.919   7.502  1.00  0.00              
ATOM   1769  CA  ALA   112       1.797  -0.713   7.423  1.00  0.00              
ATOM   1770  C   ALA   112       2.837  -0.806   8.511  1.00  0.00              
ATOM   1771  O   ALA   112       2.645  -1.589   9.428  1.00  0.00              
ATOM   1772  CB  ALA   112       0.903   0.549   7.524  1.00  0.00              
ATOM   1773  HA  ALA   112       2.328  -0.642   6.465  1.00  0.00              
ATOM   1774  HB1 ALA   112       1.518   1.463   7.538  1.00  0.00              
ATOM   1775  HB2 ALA   112       0.218   0.592   6.662  1.00  0.00              
ATOM   1776  HB3 ALA   112       0.296   0.510   8.438  1.00  0.00              
ATOM   1777  H   ALA   112       0.332  -2.001   8.260  1.00  0.00              
ATOM   1778  N   VAL   113       3.938  -0.024   8.423  1.00  0.00              
ATOM   1779  CA  VAL   113       4.896   0.053   9.524  1.00  0.00              
ATOM   1780  C   VAL   113       5.066   1.532   9.771  1.00  0.00              
ATOM   1781  O   VAL   113       5.496   2.215   8.858  1.00  0.00              
ATOM   1782  CB  VAL   113       6.268  -0.597   9.207  1.00  0.00              
ATOM   1783  CG1 VAL   113       7.245  -0.438  10.405  1.00  0.00              
ATOM   1784  CG2 VAL   113       6.108  -2.090   8.835  1.00  0.00              
ATOM   1785  HA  VAL   113       4.511  -0.450  10.421  1.00  0.00              
ATOM   1786  HB  VAL   113       6.693  -0.078   8.336  1.00  0.00              
ATOM   1787 HG11 VAL   113       6.846  -0.903  11.321  1.00  0.00              
ATOM   1788 HG12 VAL   113       8.219  -0.900  10.173  1.00  0.00              
ATOM   1789 HG13 VAL   113       7.401   0.632  10.603  1.00  0.00              
ATOM   1790 HG21 VAL   113       5.346  -2.197   8.056  1.00  0.00              
ATOM   1791 HG22 VAL   113       7.067  -2.461   8.451  1.00  0.00              
ATOM   1792 HG23 VAL   113       5.809  -2.703   9.693  1.00  0.00              
ATOM   1793  H   VAL   113       4.102   0.548   7.616  1.00  0.00              
ATOM   1794  N   LEU   114       4.729   2.044  10.973  1.00  0.00              
ATOM   1795  CA  LEU   114       4.855   3.479  11.241  1.00  0.00              
ATOM   1796  C   LEU   114       6.169   3.624  11.965  1.00  0.00              
ATOM   1797  O   LEU   114       6.302   3.032  13.023  1.00  0.00              
ATOM   1798  CB  LEU   114       3.594   3.879  12.062  1.00  0.00              
ATOM   1799  CG  LEU   114       3.302   5.339  12.517  1.00  0.00              
ATOM   1800  CD1 LEU   114       4.553   5.966  13.137  1.00  0.00              
ATOM   1801  CD2 LEU   114       2.724   6.299  11.459  1.00  0.00              
ATOM   1802  HA  LEU   114       4.875   4.053  10.311  1.00  0.00              
ATOM   1803  HB1 LEU   114       2.712   3.561  11.504  1.00  0.00              
ATOM   1804  HB2 LEU   114       3.678   3.285  12.973  1.00  0.00              
ATOM   1805  HG  LEU   114       2.515   5.280  13.298  1.00  0.00              
ATOM   1806 HD21 LEU   114       1.795   5.873  11.065  1.00  0.00              
ATOM   1807 HD22 LEU   114       2.483   7.267  11.924  1.00  0.00              
ATOM   1808 HD23 LEU   114       3.463   6.455  10.665  1.00  0.00              
ATOM   1809 HD11 LEU   114       5.390   6.073  12.429  1.00  0.00              
ATOM   1810 HD12 LEU   114       4.278   6.953  13.538  1.00  0.00              
ATOM   1811 HD13 LEU   114       4.809   5.266  13.936  1.00  0.00              
ATOM   1812  H   LEU   114       4.411   1.450  11.715  1.00  0.00              
ATOM   1813  N   ILE   115       7.144   4.394  11.426  1.00  0.00              
ATOM   1814  CA  ILE   115       8.398   4.590  12.146  1.00  0.00              
ATOM   1815  C   ILE   115       8.262   5.904  12.861  1.00  0.00              
ATOM   1816  O   ILE   115       7.805   6.846  12.232  1.00  0.00              
ATOM   1817  CB  ILE   115       9.636   4.621  11.214  1.00  0.00              
ATOM   1818  CG1 ILE   115       9.690   3.340  10.330  1.00  0.00              
ATOM   1819  CG2 ILE   115      10.953   4.844  12.014  1.00  0.00              
ATOM   1820  CD1 ILE   115       9.897   2.009  11.103  1.00  0.00              
ATOM   1821  HA  ILE   115       8.560   3.781  12.867  1.00  0.00              
ATOM   1822  HB  ILE   115       9.495   5.490  10.550  1.00  0.00              
ATOM   1823 HG11 ILE   115       8.742   3.271   9.778  1.00  0.00              
ATOM   1824 HG12 ILE   115      10.499   3.441   9.592  1.00  0.00              
ATOM   1825 HD11 ILE   115       9.080   1.806  11.809  1.00  0.00              
ATOM   1826 HD12 ILE   115       9.942   1.178  10.382  1.00  0.00              
ATOM   1827 HD13 ILE   115      10.836   2.011  11.668  1.00  0.00              
ATOM   1828 HG21 ILE   115      11.151   4.018  12.706  1.00  0.00              
ATOM   1829 HG22 ILE   115      11.800   4.939  11.320  1.00  0.00              
ATOM   1830 HG23 ILE   115      10.907   5.755  12.625  1.00  0.00              
ATOM   1831  H   ILE   115       7.012   4.904  10.572  1.00  0.00              
ATOM   1832  N   VAL   116       8.654   5.962  14.153  1.00  0.00              
ATOM   1833  CA  VAL   116       8.542   7.198  14.909  1.00  0.00              
ATOM   1834  C   VAL   116       9.904   7.596  15.395  1.00  0.00              
ATOM   1835  O   VAL   116      10.655   6.726  15.804  1.00  0.00              
ATOM   1836  CB  VAL   116       7.677   6.967  16.173  1.00  0.00              
ATOM   1837  CG1 VAL   116       7.571   8.241  17.018  1.00  0.00              
ATOM   1838  CG2 VAL   116       6.268   6.536  15.757  1.00  0.00              
ATOM   1839  HA  VAL   116       8.100   8.007  14.305  1.00  0.00              
ATOM   1840  HB  VAL   116       8.107   6.174  16.810  1.00  0.00              
ATOM   1841 HG11 VAL   116       7.165   9.100  16.458  1.00  0.00              
ATOM   1842 HG12 VAL   116       6.917   7.992  17.857  1.00  0.00              
ATOM   1843 HG13 VAL   116       8.562   8.477  17.413  1.00  0.00              
ATOM   1844 HG21 VAL   116       6.415   5.560  15.285  1.00  0.00              
ATOM   1845 HG22 VAL   116       5.573   6.425  16.599  1.00  0.00              
ATOM   1846 HG23 VAL   116       5.876   7.292  15.064  1.00  0.00              
ATOM   1847  H   VAL   116       9.023   5.165  14.635  1.00  0.00              
ATOM   1848  N   ALA   117      10.216   8.910  15.392  1.00  0.00              
ATOM   1849  CA  ALA   117      11.449   9.337  16.024  1.00  0.00              
ATOM   1850  C   ALA   117      11.249   9.427  17.520  1.00  0.00              
ATOM   1851  O   ALA   117      10.291  10.031  17.976  1.00  0.00              
ATOM   1852  CB  ALA   117      11.868  10.751  15.600  1.00  0.00              
ATOM   1853  HA  ALA   117      12.266   8.654  15.737  1.00  0.00              
ATOM   1854  HB1 ALA   117      12.743  11.012  16.209  1.00  0.00              
ATOM   1855  HB2 ALA   117      12.133  10.797  14.537  1.00  0.00              
ATOM   1856  HB3 ALA   117      11.042  11.446  15.808  1.00  0.00              
ATOM   1857  H   ALA   117       9.594   9.611  15.038  1.00  0.00              
ATOM   1858  N   ALA   118      12.188   8.848  18.291  1.00  0.00              
ATOM   1859  CA  ALA   118      12.120   8.958  19.740  1.00  0.00              
ATOM   1860  C   ALA   118      12.358  10.366  20.236  1.00  0.00              
ATOM   1861  O   ALA   118      11.813  10.704  21.275  1.00  0.00              
ATOM   1862  CB  ALA   118      13.259   8.104  20.332  1.00  0.00              
ATOM   1863  HA  ALA   118      11.141   8.576  20.081  1.00  0.00              
ATOM   1864  HB1 ALA   118      13.129   8.058  21.417  1.00  0.00              
ATOM   1865  HB2 ALA   118      13.207   7.099  19.897  1.00  0.00              
ATOM   1866  HB3 ALA   118      14.246   8.531  20.103  1.00  0.00              
ATOM   1867  H   ALA   118      12.958   8.359  17.880  1.00  0.00              
ATOM   1868  N   GLY   119      13.183  11.184  19.540  1.00  0.00              
ATOM   1869  CA  GLY   119      13.572  12.480  20.097  1.00  0.00              
ATOM   1870  C   GLY   119      12.379  13.321  20.482  1.00  0.00              
ATOM   1871  O   GLY   119      11.304  13.098  19.952  1.00  0.00              
ATOM   1872  HA2 GLY   119      14.178  13.050  19.373  1.00  0.00              
ATOM   1873  HA1 GLY   119      14.192  12.289  20.989  1.00  0.00              
ATOM   1874  H   GLY   119      13.604  10.894  18.677  1.00  0.00              
ATOM   1875  N   VAL   120      12.554  14.297  21.403  1.00  0.00              
ATOM   1876  CA  VAL   120      11.411  15.087  21.865  1.00  0.00              
ATOM   1877  C   VAL   120      10.861  15.928  20.740  1.00  0.00              
ATOM   1878  O   VAL   120       9.688  15.806  20.419  1.00  0.00              
ATOM   1879  CB  VAL   120      11.716  15.925  23.140  1.00  0.00              
ATOM   1880  CG1 VAL   120      10.486  16.790  23.541  1.00  0.00              
ATOM   1881  CG2 VAL   120      12.108  15.003  24.333  1.00  0.00              
ATOM   1882  HA  VAL   120      10.600  14.422  22.163  1.00  0.00              
ATOM   1883  HB  VAL   120      12.560  16.596  22.910  1.00  0.00              
ATOM   1884 HG11 VAL   120       9.613  16.156  23.765  1.00  0.00              
ATOM   1885 HG12 VAL   120      10.729  17.378  24.440  1.00  0.00              
ATOM   1886 HG13 VAL   120      10.211  17.491  22.738  1.00  0.00              
ATOM   1887 HG21 VAL   120      12.996  14.395  24.106  1.00  0.00              
ATOM   1888 HG22 VAL   120      12.338  15.622  25.214  1.00  0.00              
ATOM   1889 HG23 VAL   120      11.284  14.321  24.596  1.00  0.00              
ATOM   1890  H   VAL   120      13.468  14.496  21.764  1.00  0.00              
ATOM   1891  N   GLY   121      11.695  16.798  20.136  1.00  0.00              
ATOM   1892  CA  GLY   121      11.178  17.663  19.081  1.00  0.00              
ATOM   1893  C   GLY   121      10.709  16.862  17.891  1.00  0.00              
ATOM   1894  O   GLY   121       9.673  17.176  17.323  1.00  0.00              
ATOM   1895  HA2 GLY   121      11.967  18.346  18.732  1.00  0.00              
ATOM   1896  HA1 GLY   121      10.352  18.268  19.487  1.00  0.00              
ATOM   1897  H   GLY   121      12.661  16.864  20.400  1.00  0.00              
ATOM   1898  N   GLU   122      11.484  15.827  17.496  1.00  0.00              
ATOM   1899  CA  GLU   122      11.135  15.059  16.301  1.00  0.00              
ATOM   1900  C   GLU   122       9.846  14.311  16.545  1.00  0.00              
ATOM   1901  O   GLU   122       9.000  14.294  15.664  1.00  0.00              
ATOM   1902  CB  GLU   122      12.244  14.037  15.927  1.00  0.00              
ATOM   1903  CG  GLU   122      13.601  14.701  15.568  1.00  0.00              
ATOM   1904  CD  GLU   122      14.666  13.695  15.206  1.00  0.00              
ATOM   1905  OE1 GLU   122      14.400  12.467  15.243  1.00  0.00              
ATOM   1906  OE2 GLU   122      15.801  14.128  14.874  1.00  0.00              
ATOM   1907  HA  GLU   122      11.007  15.752  15.451  1.00  0.00              
ATOM   1908  HB1 GLU   122      12.389  13.349  16.778  1.00  0.00              
ATOM   1909  HB2 GLU   122      11.904  13.477  15.041  1.00  0.00              
ATOM   1910  HG1 GLU   122      13.459  15.390  14.720  1.00  0.00              
ATOM   1911  HG2 GLU   122      13.974  15.273  16.429  1.00  0.00              
ATOM   1912  H   GLU   122      12.296  15.572  18.023  1.00  0.00              
ATOM   1913  N   PHE   123       9.685  13.688  17.736  1.00  0.00              
ATOM   1914  CA  PHE   123       8.433  13.005  18.033  1.00  0.00              
ATOM   1915  C   PHE   123       7.293  13.959  17.810  1.00  0.00              
ATOM   1916  O   PHE   123       6.360  13.598  17.108  1.00  0.00              
ATOM   1917  CB  PHE   123       8.328  12.516  19.505  1.00  0.00              
ATOM   1918  CG  PHE   123       6.949  11.879  19.715  1.00  0.00              
ATOM   1919  CD1 PHE   123       6.725  10.599  19.210  1.00  0.00              
ATOM   1920  CD2 PHE   123       5.912  12.535  20.383  1.00  0.00              
ATOM   1921  CE1 PHE   123       5.471   9.996  19.322  1.00  0.00              
ATOM   1922  CE2 PHE   123       4.673  11.908  20.543  1.00  0.00              
ATOM   1923  CZ  PHE   123       4.435  10.651  19.982  1.00  0.00              
ATOM   1924  HA  PHE   123       8.332  12.147  17.346  1.00  0.00              
ATOM   1925  HB1 PHE   123       9.105  11.759  19.696  1.00  0.00              
ATOM   1926  HB2 PHE   123       8.472  13.340  20.221  1.00  0.00              
ATOM   1927  HD2 PHE   123       6.066  13.536  20.770  1.00  0.00              
ATOM   1928  HE2 PHE   123       3.880  12.409  21.082  1.00  0.00              
ATOM   1929  HZ  PHE   123       3.460  10.179  20.038  1.00  0.00              
ATOM   1930  HE1 PHE   123       5.280   9.025  18.904  1.00  0.00              
ATOM   1931  HD1 PHE   123       7.550  10.089  18.743  1.00  0.00              
ATOM   1932  H   PHE   123      10.400  13.693  18.436  1.00  0.00              
ATOM   1933  N   GLU   124       7.360  15.168  18.419  1.00  0.00              
ATOM   1934  CA  GLU   124       6.202  16.050  18.378  1.00  0.00              
ATOM   1935  C   GLU   124       5.820  16.355  16.941  1.00  0.00              
ATOM   1936  O   GLU   124       4.647  16.386  16.603  1.00  0.00              
ATOM   1937  CB  GLU   124       6.397  17.390  19.144  1.00  0.00              
ATOM   1938  CG  GLU   124       5.074  18.209  19.217  1.00  0.00              
ATOM   1939  CD  GLU   124       3.972  17.494  19.965  1.00  0.00              
ATOM   1940  OE1 GLU   124       4.275  16.803  20.978  1.00  0.00              
ATOM   1941  OE2 GLU   124       2.786  17.618  19.546  1.00  0.00              
ATOM   1942  HA  GLU   124       5.458  15.479  18.936  1.00  0.00              
ATOM   1943  HB1 GLU   124       6.755  17.189  20.166  1.00  0.00              
ATOM   1944  HB2 GLU   124       7.166  17.992  18.632  1.00  0.00              
ATOM   1945  HG1 GLU   124       5.269  19.162  19.736  1.00  0.00              
ATOM   1946  HG2 GLU   124       4.729  18.451  18.197  1.00  0.00              
ATOM   1947  H   GLU   124       8.156  15.452  18.954  1.00  0.00              
ATOM   1948  N   ALA   125       6.826  16.613  16.072  1.00  0.00              
ATOM   1949  CA  ALA   125       6.521  16.997  14.699  1.00  0.00              
ATOM   1950  C   ALA   125       5.782  15.898  13.966  1.00  0.00              
ATOM   1951  O   ALA   125       4.874  16.201  13.206  1.00  0.00              
ATOM   1952  CB  ALA   125       7.822  17.331  13.921  1.00  0.00              
ATOM   1953  HA  ALA   125       5.889  17.902  14.722  1.00  0.00              
ATOM   1954  HB1 ALA   125       7.586  17.662  12.897  1.00  0.00              
ATOM   1955  HB2 ALA   125       8.360  18.141  14.439  1.00  0.00              
ATOM   1956  HB3 ALA   125       8.479  16.449  13.865  1.00  0.00              
ATOM   1957  H   ALA   125       7.785  16.564  16.363  1.00  0.00              
ATOM   1958  N   GLY   126       6.158  14.614  14.171  1.00  0.00              
ATOM   1959  CA  GLY   126       5.567  13.556  13.354  1.00  0.00              
ATOM   1960  C   GLY   126       4.093  13.331  13.575  1.00  0.00              
ATOM   1961  O   GLY   126       3.415  12.929  12.641  1.00  0.00              
ATOM   1962  HA2 GLY   126       6.090  12.604  13.526  1.00  0.00              
ATOM   1963  HA1 GLY   126       5.687  13.842  12.302  1.00  0.00              
ATOM   1964  H   GLY   126       6.868  14.374  14.841  1.00  0.00              
ATOM   1965  N   ILE   127       3.581  13.570  14.804  1.00  0.00              
ATOM   1966  CA  ILE   127       2.156  13.317  15.067  1.00  0.00              
ATOM   1967  C   ILE   127       1.232  14.458  14.672  1.00  0.00              
ATOM   1968  O   ILE   127       0.040  14.341  14.930  1.00  0.00              
ATOM   1969  CB  ILE   127       1.784  12.861  16.517  1.00  0.00              
ATOM   1970  CG1 ILE   127       1.881  13.992  17.589  1.00  0.00              
ATOM   1971  CG2 ILE   127       2.487  11.517  16.896  1.00  0.00              
ATOM   1972  CD1 ILE   127       3.236  14.043  18.309  1.00  0.00              
ATOM   1973  HA  ILE   127       1.885  12.451  14.449  1.00  0.00              
ATOM   1974  HB  ILE   127       0.710  12.607  16.503  1.00  0.00              
ATOM   1975 HG11 ILE   127       1.665  14.982  17.150  1.00  0.00              
ATOM   1976 HG12 ILE   127       1.131  13.815  18.378  1.00  0.00              
ATOM   1977 HD11 ILE   127       4.034  14.316  17.632  1.00  0.00              
ATOM   1978 HD12 ILE   127       3.155  14.786  19.109  1.00  0.00              
ATOM   1979 HD13 ILE   127       3.491  13.078  18.741  1.00  0.00              
ATOM   1980 HG21 ILE   127       3.585  11.606  16.796  1.00  0.00              
ATOM   1981 HG22 ILE   127       2.233  11.240  17.936  1.00  0.00              
ATOM   1982 HG23 ILE   127       2.148  10.694  16.238  1.00  0.00              
ATOM   1983  H   ILE   127       4.178  13.922  15.515  1.00  0.00              
ATOM   1984  N   SER   128       1.716  15.581  14.093  1.00  0.00              
ATOM   1985  CA  SER   128       0.811  16.702  13.822  1.00  0.00              
ATOM   1986  C   SER   128      -0.428  16.254  13.076  1.00  0.00              
ATOM   1987  O   SER   128      -0.326  15.317  12.298  1.00  0.00              
ATOM   1988  CB  SER   128       1.500  17.820  12.998  1.00  0.00              
ATOM   1989  OG  SER   128       0.534  18.833  12.668  1.00  0.00              
ATOM   1990  HA  SER   128       0.527  17.133  14.799  1.00  0.00              
ATOM   1991  HB1 SER   128       2.325  18.257  13.587  1.00  0.00              
ATOM   1992  HB2 SER   128       1.917  17.379  12.077  1.00  0.00              
ATOM   1993  HG  SER   128       0.904  19.532  12.138  1.00  0.00              
ATOM   1994  H   SER   128       2.694  15.691  13.896  1.00  0.00              
ATOM   1995  N   LYS   129      -1.584  16.925  13.312  1.00  0.00              
ATOM   1996  CA  LYS   129      -2.835  16.547  12.651  1.00  0.00              
ATOM   1997  C   LYS   129      -2.721  16.738  11.155  1.00  0.00              
ATOM   1998  O   LYS   129      -3.212  15.929  10.384  1.00  0.00              
ATOM   1999  CB  LYS   129      -4.058  17.362  13.124  1.00  0.00              
ATOM   2000  CG  LYS   129      -4.379  17.018  14.608  1.00  0.00              
ATOM   2001  CD  LYS   129      -5.372  18.053  15.182  1.00  0.00              
ATOM   2002  CE  LYS   129      -5.616  17.803  16.693  1.00  0.00              
ATOM   2003  NZ  LYS   129      -6.531  18.838  17.222  1.00  0.00              
ATOM   2004  HA  LYS   129      -3.109  15.547  12.977  1.00  0.00              
ATOM   2005  HB1 LYS   129      -3.829  18.429  12.985  1.00  0.00              
ATOM   2006  HB2 LYS   129      -4.935  17.121  12.497  1.00  0.00              
ATOM   2007  HG1 LYS   129      -4.813  16.004  14.684  1.00  0.00              
ATOM   2008  HG2 LYS   129      -3.460  17.032  15.216  1.00  0.00              
ATOM   2009  HD1 LYS   129      -4.952  19.064  15.051  1.00  0.00              
ATOM   2010  HD2 LYS   129      -6.321  17.990  14.624  1.00  0.00              
ATOM   2011  HE1 LYS   129      -6.050  16.798  16.838  1.00  0.00              
ATOM   2012  HE2 LYS   129      -4.656  17.845  17.237  1.00  0.00              
ATOM   2013  HZ1 LYS   129      -7.487  18.820  16.715  1.00  0.00              
ATOM   2014  HZ2 LYS   129      -6.717  18.689  18.277  1.00  0.00              
ATOM   2015  HZ3 LYS   129      -6.120  19.832  17.106  1.00  0.00              
ATOM   2016  H   LYS   129      -1.599  17.719  13.922  1.00  0.00              
ATOM   2017  N   ASN   130      -2.076  17.854  10.749  1.00  0.00              
ATOM   2018  CA  ASN   130      -1.891  18.138   9.328  1.00  0.00              
ATOM   2019  C   ASN   130      -0.821  17.286   8.676  1.00  0.00              
ATOM   2020  O   ASN   130      -0.792  17.253   7.455  1.00  0.00              
ATOM   2021  CB  ASN   130      -1.472  19.629   9.203  1.00  0.00              
ATOM   2022  CG  ASN   130      -2.561  20.543   9.718  1.00  0.00              
ATOM   2023  OD1 ASN   130      -3.718  20.150   9.742  1.00  0.00              
ATOM   2024  ND2 ASN   130      -2.219  21.779  10.137  1.00  0.00              
ATOM   2025  HA  ASN   130      -2.837  17.986   8.780  1.00  0.00              
ATOM   2026  HB1 ASN   130      -0.542  19.787   9.776  1.00  0.00              
ATOM   2027  HB2 ASN   130      -1.268  19.882   8.151  1.00  0.00              
ATOM   2028 HD22 ASN   130      -2.924  22.405  10.471  1.00  0.00              
ATOM   2029 HD21 ASN   130      -1.267  22.083  10.121  1.00  0.00              
ATOM   2030  H   ASN   130      -1.706  18.494  11.428  1.00  0.00              
ATOM   2031  N   GLY   131       0.076  16.615   9.436  1.00  0.00              
ATOM   2032  CA  GLY   131       1.247  16.003   8.813  1.00  0.00              
ATOM   2033  C   GLY   131       0.933  14.973   7.752  1.00  0.00              
ATOM   2034  O   GLY   131      -0.144  14.396   7.762  1.00  0.00              
ATOM   2035  HA2 GLY   131       1.876  15.512   9.572  1.00  0.00              
ATOM   2036  HA1 GLY   131       1.836  16.824   8.371  1.00  0.00              
ATOM   2037  H   GLY   131       0.016  16.606  10.434  1.00  0.00              
ATOM   2038  N   GLN   132       1.909  14.733   6.843  1.00  0.00              
ATOM   2039  CA  GLN   132       1.767  13.704   5.811  1.00  0.00              
ATOM   2040  C   GLN   132       1.645  12.345   6.457  1.00  0.00              
ATOM   2041  O   GLN   132       0.880  11.524   5.976  1.00  0.00              
ATOM   2042  CB  GLN   132       3.036  13.702   4.906  1.00  0.00              
ATOM   2043  CG  GLN   132       2.956  12.715   3.712  1.00  0.00              
ATOM   2044  CD  GLN   132       1.848  13.145   2.782  1.00  0.00              
ATOM   2045  OE1 GLN   132       1.990  14.158   2.114  1.00  0.00              
ATOM   2046  NE2 GLN   132       0.729  12.397   2.729  1.00  0.00              
ATOM   2047  HA  GLN   132       0.871  13.926   5.207  1.00  0.00              
ATOM   2048  HB1 GLN   132       3.184  14.718   4.504  1.00  0.00              
ATOM   2049  HB2 GLN   132       3.920  13.447   5.516  1.00  0.00              
ATOM   2050  HG1 GLN   132       3.905  12.735   3.154  1.00  0.00              
ATOM   2051  HG2 GLN   132       2.811  11.685   4.077  1.00  0.00              
ATOM   2052 HE22 GLN   132      -0.023  12.669   2.136  1.00  0.00              
ATOM   2053 HE21 GLN   132       0.635  11.575   3.283  1.00  0.00              
ATOM   2054  H   GLN   132       2.772  15.242   6.885  1.00  0.00              
ATOM   2055  N   THR   133       2.406  12.083   7.545  1.00  0.00              
ATOM   2056  CA  THR   133       2.374  10.755   8.149  1.00  0.00              
ATOM   2057  C   THR   133       0.960  10.356   8.475  1.00  0.00              
ATOM   2058  O   THR   133       0.552   9.257   8.130  1.00  0.00              
ATOM   2059  CB  THR   133       3.224  10.714   9.443  1.00  0.00              
ATOM   2060  OG1 THR   133       4.569  11.060   9.081  1.00  0.00              
ATOM   2061  CG2 THR   133       3.159   9.301  10.077  1.00  0.00              
ATOM   2062  HA  THR   133       2.796  10.044   7.420  1.00  0.00              
ATOM   2063  HB  THR   133       2.846  11.470  10.155  1.00  0.00              
ATOM   2064  HG1 THR   133       5.135  11.118   9.841  1.00  0.00              
ATOM   2065 HG23 THR   133       2.178   9.150  10.548  1.00  0.00              
ATOM   2066 HG21 THR   133       3.298   8.530   9.304  1.00  0.00              
ATOM   2067 HG22 THR   133       3.944   9.192  10.839  1.00  0.00              
ATOM   2068  H   THR   133       3.027  12.766   7.934  1.00  0.00              
ATOM   2069  N   ARG   134       0.193  11.243   9.145  1.00  0.00              
ATOM   2070  CA  ARG   134      -1.183  10.880   9.444  1.00  0.00              
ATOM   2071  C   ARG   134      -1.914  10.572   8.180  1.00  0.00              
ATOM   2072  O   ARG   134      -2.643   9.597   8.169  1.00  0.00              
ATOM   2073  CB  ARG   134      -2.024  12.047  10.014  1.00  0.00              
ATOM   2074  CG  ARG   134      -1.739  12.164  11.520  1.00  0.00              
ATOM   2075  CD  ARG   134      -2.670  13.195  12.172  1.00  0.00              
ATOM   2076  NE  ARG   134      -4.061  12.918  11.810  1.00  0.00              
ATOM   2077  CZ  ARG   134      -4.771  11.950  12.361  1.00  0.00              
ATOM   2078  NH1 ARG   134      -4.339  11.237  13.374  1.00  0.00              
ATOM   2079  NH2 ARG   134      -5.965  11.675  11.876  1.00  0.00              
ATOM   2080  HA  ARG   134      -1.202   9.989  10.100  1.00  0.00              
ATOM   2081  HB1 ARG   134      -1.788  12.997   9.502  1.00  0.00              
ATOM   2082  HB2 ARG   134      -3.098  11.832   9.872  1.00  0.00              
ATOM   2083  HG1 ARG   134      -1.940  11.190  11.984  1.00  0.00              
ATOM   2084  HG2 ARG   134      -0.687  12.469  11.636  1.00  0.00              
ATOM   2085  HD1 ARG   134      -2.514  13.335  13.255  1.00  0.00              
ATOM   2086  HD2 ARG   134      -2.318  14.084  11.653  1.00  0.00              
ATOM   2087  HE  ARG   134      -4.483  13.488  11.052  1.00  0.00              
ATOM   2088 HH12 ARG   134      -4.917  10.489  13.778  1.00  0.00              
ATOM   2089 HH11 ARG   134      -3.429  11.403  13.818  1.00  0.00              
ATOM   2090 HH22 ARG   134      -6.546  10.920  12.280  1.00  0.00              
ATOM   2091 HH21 ARG   134      -6.346  12.187  11.068  1.00  0.00              
ATOM   2092  H   ARG   134       0.530  12.151   9.411  1.00  0.00              
ATOM   2093  N   GLU   135      -1.768  11.422   7.146  1.00  0.00              
ATOM   2094  CA  GLU   135      -2.561  11.201   5.950  1.00  0.00              
ATOM   2095  C   GLU   135      -2.284   9.790   5.491  1.00  0.00              
ATOM   2096  O   GLU   135      -3.226   9.045   5.290  1.00  0.00              
ATOM   2097  CB  GLU   135      -2.216  12.274   4.889  1.00  0.00              
ATOM   2098  CG  GLU   135      -3.114  12.181   3.633  1.00  0.00              
ATOM   2099  CD  GLU   135      -2.802  13.317   2.688  1.00  0.00              
ATOM   2100  OE1 GLU   135      -1.615  13.734   2.611  1.00  0.00              
ATOM   2101  OE2 GLU   135      -3.741  13.817   2.016  1.00  0.00              
ATOM   2102  HA  GLU   135      -3.626  11.308   6.219  1.00  0.00              
ATOM   2103  HB1 GLU   135      -2.337  13.275   5.337  1.00  0.00              
ATOM   2104  HB2 GLU   135      -1.166  12.157   4.605  1.00  0.00              
ATOM   2105  HG1 GLU   135      -2.966  11.214   3.127  1.00  0.00              
ATOM   2106  HG2 GLU   135      -4.164  12.248   3.954  1.00  0.00              
ATOM   2107  H   GLU   135      -1.146  12.208   7.196  1.00  0.00              
ATOM   2108  N   HIS   136      -1.010   9.369   5.346  1.00  0.00              
ATOM   2109  CA  HIS   136      -0.756   8.005   4.883  1.00  0.00              
ATOM   2110  C   HIS   136      -1.348   6.958   5.798  1.00  0.00              
ATOM   2111  O   HIS   136      -1.926   6.002   5.306  1.00  0.00              
ATOM   2112  CB  HIS   136       0.763   7.732   4.750  1.00  0.00              
ATOM   2113  CG  HIS   136       1.429   8.478   3.622  1.00  0.00              
ATOM   2114  ND1 HIS   136       2.735   8.589   3.518  1.00  0.00              
ATOM   2115  CD2 HIS   136       0.835   9.108   2.585  1.00  0.00              
ATOM   2116  CE1 HIS   136       3.035   9.263   2.454  1.00  0.00              
ATOM   2117  NE2 HIS   136       1.980   9.596   1.866  1.00  0.00              
ATOM   2118  HA  HIS   136      -1.242   7.866   3.906  1.00  0.00              
ATOM   2119  HB1 HIS   136       1.267   7.955   5.705  1.00  0.00              
ATOM   2120  HB2 HIS   136       0.890   6.667   4.522  1.00  0.00              
ATOM   2121  HD2 HIS   136      -0.208   9.245   2.314  1.00  0.00              
ATOM   2122  HE1 HIS   136       4.039   9.510   2.109  1.00  0.00              
ATOM   2123  HD1 HIS   136       3.421   8.197   4.181  1.00  0.00              
ATOM   2124  H   HIS   136      -0.238   9.972   5.558  1.00  0.00              
ATOM   2125  N   ALA   137      -1.213   7.110   7.131  1.00  0.00              
ATOM   2126  CA  ALA   137      -1.822   6.139   8.043  1.00  0.00              
ATOM   2127  C   ALA   137      -3.335   6.162   7.894  1.00  0.00              
ATOM   2128  O   ALA   137      -3.965   5.115   7.933  1.00  0.00              
ATOM   2129  CB  ALA   137      -1.372   6.477   9.483  1.00  0.00              
ATOM   2130  HA  ALA   137      -1.455   5.126   7.811  1.00  0.00              
ATOM   2131  HB1 ALA   137      -1.807   5.758  10.193  1.00  0.00              
ATOM   2132  HB2 ALA   137      -0.287   6.436   9.602  1.00  0.00              
ATOM   2133  HB3 ALA   137      -1.656   7.512   9.710  1.00  0.00              
ATOM   2134  H   ALA   137      -0.726   7.906   7.498  1.00  0.00              
ATOM   2135  N   LEU   138      -3.929   7.362   7.698  1.00  0.00              
ATOM   2136  CA  LEU   138      -5.370   7.488   7.464  1.00  0.00              
ATOM   2137  C   LEU   138      -5.683   6.640   6.252  1.00  0.00              
ATOM   2138  O   LEU   138      -6.534   5.763   6.310  1.00  0.00              
ATOM   2139  CB  LEU   138      -5.766   8.996   7.277  1.00  0.00              
ATOM   2140  CG  LEU   138      -7.277   9.367   7.351  1.00  0.00              
ATOM   2141  CD1 LEU   138      -8.119   8.560   6.342  1.00  0.00              
ATOM   2142  CD2 LEU   138      -7.866   9.208   8.778  1.00  0.00              
ATOM   2143  HA  LEU   138      -5.899   7.085   8.332  1.00  0.00              
ATOM   2144  HB1 LEU   138      -5.265   9.597   8.055  1.00  0.00              
ATOM   2145  HB2 LEU   138      -5.401   9.346   6.300  1.00  0.00              
ATOM   2146  HG  LEU   138      -7.382  10.431   7.069  1.00  0.00              
ATOM   2147 HD21 LEU   138      -7.238   9.714   9.525  1.00  0.00              
ATOM   2148 HD22 LEU   138      -8.860   9.678   8.787  1.00  0.00              
ATOM   2149 HD23 LEU   138      -7.966   8.149   9.054  1.00  0.00              
ATOM   2150 HD11 LEU   138      -8.018   7.516   6.613  1.00  0.00              
ATOM   2151 HD12 LEU   138      -9.180   8.795   6.448  1.00  0.00              
ATOM   2152 HD13 LEU   138      -7.796   8.719   5.298  1.00  0.00              
ATOM   2153  H   LEU   138      -3.377   8.187   7.669  1.00  0.00              
ATOM   2154  N   LEU   139      -4.973   6.888   5.134  1.00  0.00              
ATOM   2155  CA  LEU   139      -5.287   6.170   3.906  1.00  0.00              
ATOM   2156  C   LEU   139      -5.185   4.695   4.196  1.00  0.00              
ATOM   2157  O   LEU   139      -6.173   4.002   4.028  1.00  0.00              
ATOM   2158  CB  LEU   139      -4.353   6.587   2.737  1.00  0.00              
ATOM   2159  CG  LEU   139      -4.464   8.094   2.360  1.00  0.00              
ATOM   2160  CD1 LEU   139      -3.375   8.430   1.314  1.00  0.00              
ATOM   2161  CD2 LEU   139      -5.877   8.472   1.843  1.00  0.00              
ATOM   2162  HA  LEU   139      -6.329   6.389   3.631  1.00  0.00              
ATOM   2163  HB1 LEU   139      -3.313   6.376   3.026  1.00  0.00              
ATOM   2164  HB2 LEU   139      -4.585   5.969   1.853  1.00  0.00              
ATOM   2165  HG  LEU   139      -4.258   8.756   3.210  1.00  0.00              
ATOM   2166 HD21 LEU   139      -6.615   8.450   2.657  1.00  0.00              
ATOM   2167 HD22 LEU   139      -5.848   9.493   1.450  1.00  0.00              
ATOM   2168 HD23 LEU   139      -6.204   7.796   1.040  1.00  0.00              
ATOM   2169 HD11 LEU   139      -3.556   7.809   0.424  1.00  0.00              
ATOM   2170 HD12 LEU   139      -3.422   9.504   1.070  1.00  0.00              
ATOM   2171 HD13 LEU   139      -2.364   8.209   1.687  1.00  0.00              
ATOM   2172  H   LEU   139      -4.211   7.532   5.149  1.00  0.00              
ATOM   2173  N   ALA   140      -4.021   4.198   4.664  1.00  0.00              
ATOM   2174  CA  ALA   140      -3.883   2.765   4.931  1.00  0.00              
ATOM   2175  C   ALA   140      -5.113   2.233   5.643  1.00  0.00              
ATOM   2176  O   ALA   140      -5.653   1.215   5.238  1.00  0.00              
ATOM   2177  CB  ALA   140      -2.605   2.504   5.776  1.00  0.00              
ATOM   2178  HA  ALA   140      -3.775   2.245   3.964  1.00  0.00              
ATOM   2179  HB1 ALA   140      -2.383   1.433   5.836  1.00  0.00              
ATOM   2180  HB2 ALA   140      -1.732   2.989   5.318  1.00  0.00              
ATOM   2181  HB3 ALA   140      -2.722   2.898   6.796  1.00  0.00              
ATOM   2182  H   ALA   140      -3.244   4.806   4.830  1.00  0.00              
ATOM   2183  N   TYR   141      -5.586   2.927   6.702  1.00  0.00              
ATOM   2184  CA  TYR   141      -6.751   2.445   7.447  1.00  0.00              
ATOM   2185  C   TYR   141      -8.020   2.398   6.618  1.00  0.00              
ATOM   2186  O   TYR   141      -8.745   1.419   6.705  1.00  0.00              
ATOM   2187  CB  TYR   141      -6.997   3.364   8.670  1.00  0.00              
ATOM   2188  CG  TYR   141      -8.181   2.850   9.490  1.00  0.00              
ATOM   2189  CD1 TYR   141      -7.989   1.880  10.477  1.00  0.00              
ATOM   2190  CD2 TYR   141      -9.467   3.355   9.263  1.00  0.00              
ATOM   2191  CE1 TYR   141      -9.067   1.480  11.278  1.00  0.00              
ATOM   2192  CE2 TYR   141     -10.504   3.060  10.143  1.00  0.00              
ATOM   2193  CZ  TYR   141     -10.312   2.100  11.151  1.00  0.00              
ATOM   2194  OH  TYR   141     -11.370   1.782  12.007  1.00  0.00              
ATOM   2195  HA  TYR   141      -6.527   1.428   7.815  1.00  0.00              
ATOM   2196  HB2 TYR   141      -6.100   3.384   9.305  1.00  0.00              
ATOM   2197  HB1 TYR   141      -7.205   4.397   8.351  1.00  0.00              
ATOM   2198  HD2 TYR   141      -9.655   3.984   8.397  1.00  0.00              
ATOM   2199  HE2 TYR   141     -11.460   3.569  10.055  1.00  0.00              
ATOM   2200  HE1 TYR   141      -8.915   0.684  11.999  1.00  0.00              
ATOM   2201  HD1 TYR   141      -7.012   1.432  10.630  1.00  0.00              
ATOM   2202  HH  TYR   141     -11.186   1.041  12.573  1.00  0.00              
ATOM   2203  H   TYR   141      -5.135   3.774   6.997  1.00  0.00              
ATOM   2204  N   THR   142      -8.321   3.441   5.813  1.00  0.00              
ATOM   2205  CA  THR   142      -9.552   3.424   5.010  1.00  0.00              
ATOM   2206  C   THR   142      -9.469   2.349   3.957  1.00  0.00              
ATOM   2207  O   THR   142     -10.467   1.716   3.648  1.00  0.00              
ATOM   2208  CB  THR   142      -9.715   4.746   4.222  1.00  0.00              
ATOM   2209  OG1 THR   142      -8.511   4.928   3.458  1.00  0.00              
ATOM   2210  CG2 THR   142      -9.962   5.902   5.218  1.00  0.00              
ATOM   2211  HA  THR   142     -10.429   3.268   5.662  1.00  0.00              
ATOM   2212  HB  THR   142     -10.572   4.670   3.527  1.00  0.00              
ATOM   2213  HG1 THR   142      -8.545   5.668   2.867  1.00  0.00              
ATOM   2214 HG23 THR   142     -11.002   5.885   5.575  1.00  0.00              
ATOM   2215 HG21 THR   142      -9.323   5.799   6.101  1.00  0.00              
ATOM   2216 HG22 THR   142      -9.748   6.854   4.712  1.00  0.00              
ATOM   2217  H   THR   142      -7.679   4.206   5.719  1.00  0.00              
ATOM   2218  N   LEU   143      -8.249   2.160   3.403  1.00  0.00              
ATOM   2219  CA  LEU   143      -8.041   1.147   2.377  1.00  0.00              
ATOM   2220  C   LEU   143      -8.211  -0.247   2.942  1.00  0.00              
ATOM   2221  O   LEU   143      -8.215  -1.169   2.140  1.00  0.00              
ATOM   2222  CB  LEU   143      -6.634   1.329   1.725  1.00  0.00              
ATOM   2223  CG  LEU   143      -6.371   2.730   1.073  1.00  0.00              
ATOM   2224  CD1 LEU   143      -4.930   2.805   0.487  1.00  0.00              
ATOM   2225  CD2 LEU   143      -7.373   3.123  -0.036  1.00  0.00              
ATOM   2226  HA  LEU   143      -8.823   1.229   1.607  1.00  0.00              
ATOM   2227  HB1 LEU   143      -5.867   1.156   2.500  1.00  0.00              
ATOM   2228  HB2 LEU   143      -6.516   0.543   0.971  1.00  0.00              
ATOM   2229  HG  LEU   143      -6.473   3.538   1.805  1.00  0.00              
ATOM   2230 HD21 LEU   143      -8.433   2.969   0.216  1.00  0.00              
ATOM   2231 HD22 LEU   143      -7.252   4.175  -0.294  1.00  0.00              
ATOM   2232 HD23 LEU   143      -7.080   2.554  -0.919  1.00  0.00              
ATOM   2233 HD11 LEU   143      -4.785   2.072  -0.322  1.00  0.00              
ATOM   2234 HD12 LEU   143      -4.742   3.810   0.076  1.00  0.00              
ATOM   2235 HD13 LEU   143      -4.193   2.597   1.273  1.00  0.00              
ATOM   2236  H   LEU   143      -7.453   2.674   3.722  1.00  0.00              
ATOM   2237  N   GLY   144      -8.357  -0.438   4.277  1.00  0.00              
ATOM   2238  CA  GLY   144      -8.527  -1.782   4.821  1.00  0.00              
ATOM   2239  C   GLY   144      -7.207  -2.394   5.210  1.00  0.00              
ATOM   2240  O   GLY   144      -7.189  -3.595   5.433  1.00  0.00              
ATOM   2241  HA2 GLY   144      -9.045  -2.445   4.112  1.00  0.00              
ATOM   2242  HA1 GLY   144      -9.143  -1.731   5.733  1.00  0.00              
ATOM   2243  H   GLY   144      -8.320   0.310   4.941  1.00  0.00              
ATOM   2244  N   VAL   145      -6.106  -1.615   5.329  1.00  0.00              
ATOM   2245  CA  VAL   145      -4.872  -2.186   5.854  1.00  0.00              
ATOM   2246  C   VAL   145      -5.133  -2.242   7.340  1.00  0.00              
ATOM   2247  O   VAL   145      -5.003  -1.223   7.999  1.00  0.00              
ATOM   2248  CB  VAL   145      -3.620  -1.321   5.547  1.00  0.00              
ATOM   2249  CG1 VAL   145      -2.342  -1.973   6.145  1.00  0.00              
ATOM   2250  CG2 VAL   145      -3.456  -1.089   4.022  1.00  0.00              
ATOM   2251  HA  VAL   145      -4.694  -3.182   5.414  1.00  0.00              
ATOM   2252  HB  VAL   145      -3.769  -0.344   6.024  1.00  0.00              
ATOM   2253 HG11 VAL   145      -2.190  -2.981   5.732  1.00  0.00              
ATOM   2254 HG12 VAL   145      -1.455  -1.363   5.911  1.00  0.00              
ATOM   2255 HG13 VAL   145      -2.428  -2.049   7.240  1.00  0.00              
ATOM   2256 HG21 VAL   145      -4.310  -0.538   3.605  1.00  0.00              
ATOM   2257 HG22 VAL   145      -2.548  -0.503   3.825  1.00  0.00              
ATOM   2258 HG23 VAL   145      -3.384  -2.049   3.499  1.00  0.00              
ATOM   2259  H   VAL   145      -6.128  -0.629   5.169  1.00  0.00              
ATOM   2260  N   LYS   146      -5.529  -3.418   7.871  1.00  0.00              
ATOM   2261  CA  LYS   146      -5.860  -3.509   9.291  1.00  0.00              
ATOM   2262  C   LYS   146      -4.634  -3.639  10.147  1.00  0.00              
ATOM   2263  O   LYS   146      -4.677  -3.194  11.284  1.00  0.00              
ATOM   2264  CB  LYS   146      -6.682  -4.792   9.576  1.00  0.00              
ATOM   2265  CG  LYS   146      -8.090  -4.669   8.945  1.00  0.00              
ATOM   2266  CD  LYS   146      -8.901  -5.966   9.186  1.00  0.00              
ATOM   2267  CE  LYS   146     -10.333  -5.818   8.612  1.00  0.00              
ATOM   2268  NZ  LYS   146     -11.117  -7.045   8.870  1.00  0.00              
ATOM   2269  HA  LYS   146      -6.437  -2.622   9.604  1.00  0.00              
ATOM   2270  HB1 LYS   146      -6.157  -5.677   9.177  1.00  0.00              
ATOM   2271  HB2 LYS   146      -6.792  -4.931  10.665  1.00  0.00              
ATOM   2272  HG1 LYS   146      -8.615  -3.813   9.400  1.00  0.00              
ATOM   2273  HG2 LYS   146      -8.007  -4.485   7.862  1.00  0.00              
ATOM   2274  HD1 LYS   146      -8.393  -6.816   8.699  1.00  0.00              
ATOM   2275  HD2 LYS   146      -8.958  -6.173  10.268  1.00  0.00              
ATOM   2276  HE1 LYS   146     -10.832  -4.954   9.085  1.00  0.00              
ATOM   2277  HE2 LYS   146     -10.277  -5.628   7.525  1.00  0.00              
ATOM   2278  HZ1 LYS   146     -11.196  -7.248   9.930  1.00  0.00              
ATOM   2279  HZ2 LYS   146     -12.122  -6.952   8.483  1.00  0.00              
ATOM   2280  HZ3 LYS   146     -10.665  -7.909   8.402  1.00  0.00              
ATOM   2281  H   LYS   146      -5.591  -4.241   7.302  1.00  0.00              
ATOM   2282  N   GLN   147      -3.560  -4.277   9.639  1.00  0.00              
ATOM   2283  CA  GLN   147      -2.437  -4.568  10.512  1.00  0.00              
ATOM   2284  C   GLN   147      -1.514  -3.389  10.512  1.00  0.00              
ATOM   2285  O   GLN   147      -1.382  -2.722   9.498  1.00  0.00              
ATOM   2286  CB  GLN   147      -1.646  -5.825  10.076  1.00  0.00              
ATOM   2287  CG  GLN   147      -2.562  -7.080  10.122  1.00  0.00              
ATOM   2288  CD  GLN   147      -1.821  -8.255   9.562  1.00  0.00              
ATOM   2289  OE1 GLN   147      -0.601  -8.280   9.690  1.00  0.00              
ATOM   2290  NE2 GLN   147      -2.513  -9.222   8.930  1.00  0.00              
ATOM   2291  HA  GLN   147      -2.806  -4.776  11.530  1.00  0.00              
ATOM   2292  HB1 GLN   147      -1.279  -5.684   9.046  1.00  0.00              
ATOM   2293  HB2 GLN   147      -0.771  -5.969  10.739  1.00  0.00              
ATOM   2294  HG1 GLN   147      -2.862  -7.300  11.162  1.00  0.00              
ATOM   2295  HG2 GLN   147      -3.475  -6.894   9.527  1.00  0.00              
ATOM   2296 HE22 GLN   147      -2.014  -9.952   8.470  1.00  0.00              
ATOM   2297 HE21 GLN   147      -3.516  -9.209   8.888  1.00  0.00              
ATOM   2298  H   GLN   147      -3.503  -4.561   8.681  1.00  0.00              
ATOM   2299  N   LEU   148      -0.860  -3.156  11.666  1.00  0.00              
ATOM   2300  CA  LEU   148       0.106  -2.082  11.748  1.00  0.00              
ATOM   2301  C   LEU   148       1.214  -2.572  12.640  1.00  0.00              
ATOM   2302  O   LEU   148       0.909  -3.331  13.543  1.00  0.00              
ATOM   2303  CB  LEU   148      -0.627  -0.841  12.329  1.00  0.00              
ATOM   2304  CG  LEU   148       0.312   0.368  12.587  1.00  0.00              
ATOM   2305  CD1 LEU   148       0.783   0.972  11.245  1.00  0.00              
ATOM   2306  CD2 LEU   148      -0.403   1.468  13.417  1.00  0.00              
ATOM   2307  HA  LEU   148       0.511  -1.873  10.748  1.00  0.00              
ATOM   2308  HB1 LEU   148      -1.442  -0.553  11.643  1.00  0.00              
ATOM   2309  HB2 LEU   148      -1.089  -1.132  13.280  1.00  0.00              
ATOM   2310  HG  LEU   148       1.189   0.040  13.171  1.00  0.00              
ATOM   2311 HD21 LEU   148      -0.694   1.089  14.410  1.00  0.00              
ATOM   2312 HD22 LEU   148       0.288   2.315  13.556  1.00  0.00              
ATOM   2313 HD23 LEU   148      -1.306   1.826  12.897  1.00  0.00              
ATOM   2314 HD11 LEU   148      -0.073   1.322  10.656  1.00  0.00              
ATOM   2315 HD12 LEU   148       1.430   1.820  11.447  1.00  0.00              
ATOM   2316 HD13 LEU   148       1.365   0.254  10.665  1.00  0.00              
ATOM   2317  H   LEU   148      -1.029  -3.692  12.497  1.00  0.00              
ATOM   2318  N   ILE   149       2.470  -2.144  12.392  1.00  0.00              
ATOM   2319  CA  ILE   149       3.555  -2.349  13.343  1.00  0.00              
ATOM   2320  C   ILE   149       4.020  -0.951  13.643  1.00  0.00              
ATOM   2321  O   ILE   149       3.885  -0.098  12.781  1.00  0.00              
ATOM   2322  CB  ILE   149       4.717  -3.182  12.739  1.00  0.00              
ATOM   2323  CG1 ILE   149       4.237  -4.582  12.254  1.00  0.00              
ATOM   2324  CG2 ILE   149       5.946  -3.274  13.687  1.00  0.00              
ATOM   2325  CD1 ILE   149       3.610  -5.498  13.341  1.00  0.00              
ATOM   2326  HA  ILE   149       3.235  -2.848  14.268  1.00  0.00              
ATOM   2327  HB  ILE   149       5.052  -2.626  11.852  1.00  0.00              
ATOM   2328 HG11 ILE   149       3.474  -4.408  11.487  1.00  0.00              
ATOM   2329 HG12 ILE   149       5.082  -5.108  11.777  1.00  0.00              
ATOM   2330 HD11 ILE   149       2.647  -5.114  13.700  1.00  0.00              
ATOM   2331 HD12 ILE   149       3.439  -6.502  12.923  1.00  0.00              
ATOM   2332 HD13 ILE   149       4.278  -5.595  14.200  1.00  0.00              
ATOM   2333 HG21 ILE   149       5.661  -3.636  14.683  1.00  0.00              
ATOM   2334 HG22 ILE   149       6.677  -3.973  13.258  1.00  0.00              
ATOM   2335 HG23 ILE   149       6.434  -2.292  13.802  1.00  0.00              
ATOM   2336  H   ILE   149       2.678  -1.600  11.579  1.00  0.00              
ATOM   2337  N   VAL   150       4.586  -0.698  14.840  1.00  0.00              
ATOM   2338  CA  VAL   150       5.196   0.604  15.084  1.00  0.00              
ATOM   2339  C   VAL   150       6.645   0.330  15.431  1.00  0.00              
ATOM   2340  O   VAL   150       6.873  -0.591  16.201  1.00  0.00              
ATOM   2341  CB  VAL   150       4.420   1.377  16.184  1.00  0.00              
ATOM   2342  CG1 VAL   150       5.275   2.597  16.651  1.00  0.00              
ATOM   2343  CG2 VAL   150       3.019   1.813  15.681  1.00  0.00              
ATOM   2344  HA  VAL   150       5.167   1.246  14.191  1.00  0.00              
ATOM   2345  HB  VAL   150       4.269   0.656  17.002  1.00  0.00              
ATOM   2346 HG11 VAL   150       5.434   3.297  15.811  1.00  0.00              
ATOM   2347 HG12 VAL   150       4.769   3.137  17.462  1.00  0.00              
ATOM   2348 HG13 VAL   150       6.263   2.278  17.039  1.00  0.00              
ATOM   2349 HG21 VAL   150       2.500   0.937  15.285  1.00  0.00              
ATOM   2350 HG22 VAL   150       2.422   2.278  16.467  1.00  0.00              
ATOM   2351 HG23 VAL   150       3.093   2.550  14.890  1.00  0.00              
ATOM   2352  H   VAL   150       4.623  -1.390  15.568  1.00  0.00              
ATOM   2353  N   GLY   151       7.606   1.120  14.882  1.00  0.00              
ATOM   2354  CA  GLY   151       9.002   0.992  15.284  1.00  0.00              
ATOM   2355  C   GLY   151       9.398   2.309  15.896  1.00  0.00              
ATOM   2356  O   GLY   151       9.318   3.293  15.181  1.00  0.00              
ATOM   2357  HA2 GLY   151       9.624   0.814  14.395  1.00  0.00              
ATOM   2358  HA1 GLY   151       9.157   0.148  15.967  1.00  0.00              
ATOM   2359  H   GLY   151       7.382   1.846  14.221  1.00  0.00              
ATOM   2360  N   VAL   152       9.813   2.386  17.180  1.00  0.00              
ATOM   2361  CA  VAL   152      10.256   3.667  17.728  1.00  0.00              
ATOM   2362  C   VAL   152      11.746   3.738  17.479  1.00  0.00              
ATOM   2363  O   VAL   152      12.447   2.989  18.140  1.00  0.00              
ATOM   2364  CB  VAL   152       9.948   3.806  19.248  1.00  0.00              
ATOM   2365  CG1 VAL   152      10.442   5.182  19.775  1.00  0.00              
ATOM   2366  CG2 VAL   152       8.442   3.581  19.555  1.00  0.00              
ATOM   2367  HA  VAL   152       9.743   4.503  17.232  1.00  0.00              
ATOM   2368  HB  VAL   152      10.497   3.035  19.805  1.00  0.00              
ATOM   2369 HG11 VAL   152       9.938   6.009  19.253  1.00  0.00              
ATOM   2370 HG12 VAL   152      10.246   5.261  20.855  1.00  0.00              
ATOM   2371 HG13 VAL   152      11.526   5.284  19.615  1.00  0.00              
ATOM   2372 HG21 VAL   152       8.131   2.567  19.257  1.00  0.00              
ATOM   2373 HG22 VAL   152       8.265   3.687  20.637  1.00  0.00              
ATOM   2374 HG23 VAL   152       7.815   4.308  19.019  1.00  0.00              
ATOM   2375  H   VAL   152       9.892   1.574  17.755  1.00  0.00              
ATOM   2376  N   ASN   153      12.261   4.590  16.555  1.00  0.00              
ATOM   2377  CA  ASN   153      13.697   4.576  16.247  1.00  0.00              
ATOM   2378  C   ASN   153      14.420   5.756  16.850  1.00  0.00              
ATOM   2379  O   ASN   153      13.772   6.546  17.515  1.00  0.00              
ATOM   2380  CB  ASN   153      13.934   4.477  14.717  1.00  0.00              
ATOM   2381  CG  ASN   153      14.028   5.832  14.078  1.00  0.00              
ATOM   2382  OD1 ASN   153      13.249   6.705  14.430  1.00  0.00              
ATOM   2383  ND2 ASN   153      14.982   6.032  13.141  1.00  0.00              
ATOM   2384  HA  ASN   153      14.164   3.690  16.691  1.00  0.00              
ATOM   2385  HB1 ASN   153      14.865   3.929  14.509  1.00  0.00              
ATOM   2386  HB2 ASN   153      13.100   3.938  14.253  1.00  0.00              
ATOM   2387 HD22 ASN   153      15.042   6.935  12.724  1.00  0.00              
ATOM   2388 HD21 ASN   153      15.622   5.318  12.849  1.00  0.00              
ATOM   2389  H   ASN   153      11.677   5.231  16.054  1.00  0.00              
ATOM   2390  N   LYS   154      15.756   5.861  16.622  1.00  0.00              
ATOM   2391  CA  LYS   154      16.565   6.896  17.274  1.00  0.00              
ATOM   2392  C   LYS   154      16.482   6.776  18.770  1.00  0.00              
ATOM   2393  O   LYS   154      16.564   7.762  19.483  1.00  0.00              
ATOM   2394  CB  LYS   154      16.202   8.330  16.822  1.00  0.00              
ATOM   2395  CG  LYS   154      16.570   8.521  15.336  1.00  0.00              
ATOM   2396  CD  LYS   154      16.089   9.908  14.851  1.00  0.00              
ATOM   2397  CE  LYS   154      16.677  10.225  13.453  1.00  0.00              
ATOM   2398  NZ  LYS   154      16.385  11.628  13.092  1.00  0.00              
ATOM   2399  HA  LYS   154      17.636   6.728  17.053  1.00  0.00              
ATOM   2400  HB1 LYS   154      15.133   8.520  16.969  1.00  0.00              
ATOM   2401  HB2 LYS   154      16.766   9.058  17.426  1.00  0.00              
ATOM   2402  HG1 LYS   154      17.662   8.432  15.227  1.00  0.00              
ATOM   2403  HG2 LYS   154      16.101   7.738  14.730  1.00  0.00              
ATOM   2404  HD1 LYS   154      14.987   9.931  14.809  1.00  0.00              
ATOM   2405  HD2 LYS   154      16.422  10.677  15.567  1.00  0.00              
ATOM   2406  HE1 LYS   154      17.773  10.090  13.464  1.00  0.00              
ATOM   2407  HE2 LYS   154      16.253   9.531  12.706  1.00  0.00              
ATOM   2408  HZ1 LYS   154      16.825  12.327  13.792  1.00  0.00              
ATOM   2409  HZ2 LYS   154      16.770  11.865  12.110  1.00  0.00              
ATOM   2410  HZ3 LYS   154      15.320  11.799  13.088  1.00  0.00              
ATOM   2411  H   LYS   154      16.243   5.195  16.051  1.00  0.00              
ATOM   2412  N   MET   155      16.333   5.544  19.283  1.00  0.00              
ATOM   2413  CA  MET   155      16.292   5.410  20.728  1.00  0.00              
ATOM   2414  C   MET   155      17.635   5.730  21.344  1.00  0.00              
ATOM   2415  O   MET   155      17.677   6.198  22.471  1.00  0.00              
ATOM   2416  CB  MET   155      15.946   3.953  21.076  1.00  0.00              
ATOM   2417  CG  MET   155      14.554   3.476  20.534  1.00  0.00              
ATOM   2418  SD  MET   155      13.269   3.382  21.831  1.00  0.00              
ATOM   2419  CE  MET   155      13.236   5.057  22.503  1.00  0.00              
ATOM   2420  HA  MET   155      15.519   6.086  21.118  1.00  0.00              
ATOM   2421  HB1 MET   155      16.791   3.378  20.666  1.00  0.00              
ATOM   2422  HB2 MET   155      15.969   3.915  22.171  1.00  0.00              
ATOM   2423  HG1 MET   155      14.177   4.129  19.727  1.00  0.00              
ATOM   2424  HG2 MET   155      14.626   2.436  20.164  1.00  0.00              
ATOM   2425  HE1 MET   155      13.196   5.731  21.651  1.00  0.00              
ATOM   2426  HE2 MET   155      12.345   5.215  23.122  1.00  0.00              
ATOM   2427  HE3 MET   155      14.133   5.245  23.107  1.00  0.00              
ATOM   2428  H   MET   155      16.317   4.725  18.701  1.00  0.00              
ATOM   2429  N   ASP   156      18.752   5.481  20.621  1.00  0.00              
ATOM   2430  CA  ASP   156      20.051   5.857  21.162  1.00  0.00              
ATOM   2431  C   ASP   156      20.016   7.309  21.583  1.00  0.00              
ATOM   2432  O   ASP   156      20.593   7.632  22.609  1.00  0.00              
ATOM   2433  CB  ASP   156      21.187   5.701  20.117  1.00  0.00              
ATOM   2434  CG  ASP   156      21.282   4.276  19.646  1.00  0.00              
ATOM   2435  OD1 ASP   156      21.383   3.362  20.507  1.00  0.00              
ATOM   2436  OD2 ASP   156      21.259   4.060  18.408  1.00  0.00              
ATOM   2437  HA  ASP   156      20.258   5.206  22.031  1.00  0.00              
ATOM   2438  HB1 ASP   156      21.006   6.375  19.264  1.00  0.00              
ATOM   2439  HB2 ASP   156      22.139   5.987  20.587  1.00  0.00              
ATOM   2440  H   ASP   156      18.709   5.050  19.716  1.00  0.00              
ATOM   2441  N   SER   157      19.341   8.192  20.808  1.00  0.00              
ATOM   2442  CA  SER   157      19.266   9.596  21.198  1.00  0.00              
ATOM   2443  C   SER   157      18.615   9.711  22.550  1.00  0.00              
ATOM   2444  O   SER   157      19.027  10.551  23.338  1.00  0.00              
ATOM   2445  CB  SER   157      18.422  10.454  20.226  1.00  0.00              
ATOM   2446  OG  SER   157      17.039  10.083  20.335  1.00  0.00              
ATOM   2447  HA  SER   157      20.290   9.997  21.249  1.00  0.00              
ATOM   2448  HB1 SER   157      18.534  11.517  20.491  1.00  0.00              
ATOM   2449  HB2 SER   157      18.789  10.304  19.201  1.00  0.00              
ATOM   2450  HG  SER   157      16.476  10.561  19.736  1.00  0.00              
ATOM   2451  H   SER   157      18.885   7.912  19.963  1.00  0.00              
ATOM   2452  N   THR   158      17.583   8.879  22.844  1.00  0.00              
ATOM   2453  CA  THR   158      16.969   8.957  24.169  1.00  0.00              
ATOM   2454  C   THR   158      18.071   8.776  25.203  1.00  0.00              
ATOM   2455  O   THR   158      18.249   9.691  25.992  1.00  0.00              
ATOM   2456  CB  THR   158      15.792   7.977  24.386  1.00  0.00              
ATOM   2457  OG1 THR   158      14.792   8.217  23.389  1.00  0.00              
ATOM   2458  CG2 THR   158      15.225   8.268  25.792  1.00  0.00              
ATOM   2459  HA  THR   158      16.554   9.978  24.268  1.00  0.00              
ATOM   2460  HB  THR   158      16.143   6.939  24.296  1.00  0.00              
ATOM   2461  HG1 THR   158      14.013   7.701  23.555  1.00  0.00              
ATOM   2462 HG23 THR   158      15.978   8.142  26.570  1.00  0.00              
ATOM   2463 HG21 THR   158      14.827   9.288  25.870  1.00  0.00              
ATOM   2464 HG22 THR   158      14.445   7.527  25.941  1.00  0.00              
ATOM   2465  H   THR   158      17.205   8.219  22.190  1.00  0.00              
ATOM   2466  N   GLU   159      18.802   7.629  25.176  1.00  0.00              
ATOM   2467  CA  GLU   159      20.127   7.528  25.816  1.00  0.00              
ATOM   2468  C   GLU   159      20.286   6.824  27.152  1.00  0.00              
ATOM   2469  O   GLU   159      21.132   5.935  27.136  1.00  0.00              
ATOM   2470  CB  GLU   159      20.997   8.818  25.774  1.00  0.00              
ATOM   2471  CG  GLU   159      22.437   8.527  26.286  1.00  0.00              
ATOM   2472  CD  GLU   159      23.319   9.745  26.256  1.00  0.00              
ATOM   2473  OE1 GLU   159      22.851  10.836  25.832  1.00  0.00              
ATOM   2474  OE2 GLU   159      24.501   9.603  26.673  1.00  0.00              
ATOM   2475  HA  GLU   159      20.661   6.873  25.104  1.00  0.00              
ATOM   2476  HB1 GLU   159      21.037   9.209  24.740  1.00  0.00              
ATOM   2477  HB2 GLU   159      20.567   9.593  26.422  1.00  0.00              
ATOM   2478  HG1 GLU   159      22.411   8.202  27.340  1.00  0.00              
ATOM   2479  HG2 GLU   159      22.898   7.728  25.678  1.00  0.00              
ATOM   2480  H   GLU   159      18.498   6.866  24.581  1.00  0.00              
ATOM   2481  N   PRO   160      19.655   7.085  28.330  1.00  0.00              
ATOM   2482  CA  PRO   160      19.812   6.147  29.440  1.00  0.00              
ATOM   2483  C   PRO   160      19.395   4.866  28.763  1.00  0.00              
ATOM   2484  O   PRO   160      18.237   4.821  28.383  1.00  0.00              
ATOM   2485  CB  PRO   160      18.805   6.700  30.480  1.00  0.00              
ATOM   2486  CG  PRO   160      18.609   8.183  30.079  1.00  0.00              
ATOM   2487  CD  PRO   160      18.761   8.215  28.535  1.00  0.00              
ATOM   2488  HA  PRO   160      20.843   6.202  29.824  1.00  0.00              
ATOM   2489  HD2 PRO   160      19.165   9.188  28.225  1.00  0.00              
ATOM   2490  HD1 PRO   160      17.814   8.012  28.027  1.00  0.00              
ATOM   2491  HG2 PRO   160      19.418   8.791  30.523  1.00  0.00              
ATOM   2492  HG1 PRO   160      17.637   8.575  30.424  1.00  0.00              
ATOM   2493  HB1 PRO   160      17.837   6.178  30.401  1.00  0.00              
ATOM   2494  HB2 PRO   160      19.181   6.599  31.514  1.00  0.00              
ATOM   2495  N   PRO   161      20.296   3.893  28.490  1.00  0.00              
ATOM   2496  CA  PRO   161      20.189   3.138  27.249  1.00  0.00              
ATOM   2497  C   PRO   161      18.759   2.958  26.794  1.00  0.00              
ATOM   2498  O   PRO   161      18.083   2.120  27.370  1.00  0.00              
ATOM   2499  CB  PRO   161      20.915   1.865  27.713  1.00  0.00              
ATOM   2500  CG  PRO   161      22.030   2.391  28.633  1.00  0.00              
ATOM   2501  CD  PRO   161      21.364   3.546  29.419  1.00  0.00              
ATOM   2502  HA  PRO   161      20.799   3.625  26.470  1.00  0.00              
ATOM   2503  HD2 PRO   161      22.102   4.329  29.646  1.00  0.00              
ATOM   2504  HD1 PRO   161      20.913   3.169  30.353  1.00  0.00              
ATOM   2505  HG2 PRO   161      22.845   2.802  28.009  1.00  0.00              
ATOM   2506  HG1 PRO   161      22.434   1.604  29.292  1.00  0.00              
ATOM   2507  HB1 PRO   161      20.239   1.242  28.308  1.00  0.00              
ATOM   2508  HB2 PRO   161      21.346   1.297  26.888  1.00  0.00              
ATOM   2509  N   TYR   162      18.287   3.773  25.805  1.00  0.00              
ATOM   2510  CA  TYR   162      16.864   3.780  25.442  1.00  0.00              
ATOM   2511  C   TYR   162      16.096   3.938  26.750  1.00  0.00              
ATOM   2512  O   TYR   162      15.705   2.951  27.357  1.00  0.00              
ATOM   2513  CB  TYR   162      16.411   2.472  24.743  1.00  0.00              
ATOM   2514  CG  TYR   162      17.234   1.930  23.568  1.00  0.00              
ATOM   2515  CD1 TYR   162      18.641   1.797  23.584  1.00  0.00              
ATOM   2516  CD2 TYR   162      16.547   1.476  22.430  1.00  0.00              
ATOM   2517  CE1 TYR   162      19.343   1.472  22.416  1.00  0.00              
ATOM   2518  CE2 TYR   162      17.240   0.989  21.325  1.00  0.00              
ATOM   2519  CZ  TYR   162      18.633   1.092  21.256  1.00  0.00              
ATOM   2520  OH  TYR   162      19.286   0.833  20.045  1.00  0.00              
ATOM   2521  HA  TYR   162      16.630   4.584  24.715  1.00  0.00              
ATOM   2522  HB2 TYR   162      16.573   1.739  25.498  1.00  0.00              
ATOM   2523  HB1 TYR   162      15.325   2.520  24.531  1.00  0.00              
ATOM   2524  HD2 TYR   162      15.468   1.543  22.390  1.00  0.00              
ATOM   2525  HE2 TYR   162      16.730   0.561  20.466  1.00  0.00              
ATOM   2526  HE1 TYR   162      20.435   1.487  22.405  1.00  0.00              
ATOM   2527  HD1 TYR   162      19.187   1.920  24.510  1.00  0.00              
ATOM   2528  HH  TYR   162      20.224   0.989  20.094  1.00  0.00              
ATOM   2529  H   TYR   162      18.879   4.417  25.308  1.00  0.00              
ATOM   2530  N   SER   163      15.895   5.166  27.269  1.00  0.00              
ATOM   2531  CA  SER   163      15.163   5.275  28.535  1.00  0.00              
ATOM   2532  C   SER   163      13.846   4.529  28.436  1.00  0.00              
ATOM   2533  O   SER   163      13.129   4.729  27.467  1.00  0.00              
ATOM   2534  CB  SER   163      14.826   6.721  28.944  1.00  0.00              
ATOM   2535  OG  SER   163      14.165   6.780  30.214  1.00  0.00              
ATOM   2536  HA  SER   163      15.809   4.863  29.329  1.00  0.00              
ATOM   2537  HB1 SER   163      15.745   7.311  28.981  1.00  0.00              
ATOM   2538  HB2 SER   163      14.159   7.125  28.186  1.00  0.00              
ATOM   2539  HG  SER   163      13.927   7.674  30.441  1.00  0.00              
ATOM   2540  H   SER   163      16.332   5.951  26.838  1.00  0.00              
ATOM   2541  N   GLN   164      13.515   3.679  29.436  1.00  0.00              
ATOM   2542  CA  GLN   164      12.216   2.999  29.452  1.00  0.00              
ATOM   2543  C   GLN   164      11.088   3.996  29.545  1.00  0.00              
ATOM   2544  O   GLN   164      10.094   3.846  28.855  1.00  0.00              
ATOM   2545  CB  GLN   164      12.151   2.050  30.681  1.00  0.00              
ATOM   2546  CG  GLN   164      10.864   1.193  30.719  1.00  0.00              
ATOM   2547  CD  GLN   164      10.875   0.242  31.890  1.00  0.00              
ATOM   2548  OE1 GLN   164      11.804   0.254  32.684  1.00  0.00              
ATOM   2549  NE2 GLN   164       9.834  -0.606  32.021  1.00  0.00              
ATOM   2550  HA  GLN   164      12.087   2.414  28.529  1.00  0.00              
ATOM   2551  HB1 GLN   164      13.016   1.375  30.644  1.00  0.00              
ATOM   2552  HB2 GLN   164      12.224   2.643  31.608  1.00  0.00              
ATOM   2553  HG1 GLN   164       9.991   1.854  30.808  1.00  0.00              
ATOM   2554  HG2 GLN   164      10.773   0.614  29.789  1.00  0.00              
ATOM   2555 HE22 GLN   164       9.803  -1.247  32.789  1.00  0.00              
ATOM   2556 HE21 GLN   164       9.085  -0.602  31.357  1.00  0.00              
ATOM   2557  H   GLN   164      14.141   3.518  30.201  1.00  0.00              
ATOM   2558  N   LYS   165      11.220   5.027  30.399  1.00  0.00              
ATOM   2559  CA  LYS   165      10.095   5.937  30.595  1.00  0.00              
ATOM   2560  C   LYS   165       9.763   6.642  29.308  1.00  0.00              
ATOM   2561  O   LYS   165       8.595   6.774  28.972  1.00  0.00              
ATOM   2562  CB  LYS   165      10.452   7.044  31.616  1.00  0.00              
ATOM   2563  CG  LYS   165      10.581   6.446  33.038  1.00  0.00              
ATOM   2564  CD  LYS   165      10.972   7.562  34.036  1.00  0.00              
ATOM   2565  CE  LYS   165      11.087   6.978  35.467  1.00  0.00              
ATOM   2566  NZ  LYS   165      11.466   8.039  36.424  1.00  0.00              
ATOM   2567  HA  LYS   165       9.218   5.364  30.944  1.00  0.00              
ATOM   2568  HB1 LYS   165      11.398   7.529  31.322  1.00  0.00              
ATOM   2569  HB2 LYS   165       9.662   7.813  31.614  1.00  0.00              
ATOM   2570  HG1 LYS   165       9.617   5.999  33.332  1.00  0.00              
ATOM   2571  HG2 LYS   165      11.345   5.653  33.067  1.00  0.00              
ATOM   2572  HD1 LYS   165      11.939   8.003  33.738  1.00  0.00              
ATOM   2573  HD2 LYS   165      10.209   8.358  34.019  1.00  0.00              
ATOM   2574  HE1 LYS   165      10.118   6.538  35.761  1.00  0.00              
ATOM   2575  HE2 LYS   165      11.847   6.177  35.478  1.00  0.00              
ATOM   2576  HZ1 LYS   165      10.735   8.837  36.440  1.00  0.00              
ATOM   2577  HZ2 LYS   165      11.539   7.644  37.428  1.00  0.00              
ATOM   2578  HZ3 LYS   165      12.424   8.474  36.174  1.00  0.00              
ATOM   2579  H   LYS   165      12.076   5.169  30.897  1.00  0.00              
ATOM   2580  N   ARG   166      10.803   7.110  28.587  1.00  0.00              
ATOM   2581  CA  ARG   166      10.548   7.815  27.336  1.00  0.00              
ATOM   2582  C   ARG   166       9.817   6.812  26.470  1.00  0.00              
ATOM   2583  O   ARG   166       8.726   7.092  26.006  1.00  0.00              
ATOM   2584  CB  ARG   166      11.872   8.286  26.666  1.00  0.00              
ATOM   2585  CG  ARG   166      11.766   9.542  25.764  1.00  0.00              
ATOM   2586  CD  ARG   166      10.713   9.329  24.671  1.00  0.00              
ATOM   2587  NE  ARG   166      10.576  10.522  23.855  1.00  0.00              
ATOM   2588  CZ  ARG   166       9.741  11.497  24.161  1.00  0.00              
ATOM   2589  NH1 ARG   166       9.127  11.601  25.318  1.00  0.00              
ATOM   2590  NH2 ARG   166       9.500  12.404  23.248  1.00  0.00              
ATOM   2591  HA  ARG   166       9.932   8.703  27.568  1.00  0.00              
ATOM   2592  HB1 ARG   166      12.598   8.573  27.439  1.00  0.00              
ATOM   2593  HB2 ARG   166      12.252   7.437  26.084  1.00  0.00              
ATOM   2594  HG1 ARG   166      11.552  10.426  26.389  1.00  0.00              
ATOM   2595  HG2 ARG   166      12.697   9.736  25.212  1.00  0.00              
ATOM   2596  HD1 ARG   166      11.012   8.474  24.040  1.00  0.00              
ATOM   2597  HD2 ARG   166       9.751   9.076  25.119  1.00  0.00              
ATOM   2598  HE  ARG   166      11.104  10.547  22.965  1.00  0.00              
ATOM   2599 HH12 ARG   166       8.471  12.373  25.496  1.00  0.00              
ATOM   2600 HH11 ARG   166       9.285  10.946  26.093  1.00  0.00              
ATOM   2601 HH22 ARG   166       8.857  13.190  23.431  1.00  0.00              
ATOM   2602 HH21 ARG   166       9.913  12.323  22.310  1.00  0.00              
ATOM   2603  H   ARG   166      11.746   6.957  28.891  1.00  0.00              
ATOM   2604  N   TYR   167      10.411   5.613  26.273  1.00  0.00              
ATOM   2605  CA  TYR   167       9.774   4.615  25.421  1.00  0.00              
ATOM   2606  C   TYR   167       8.317   4.443  25.785  1.00  0.00              
ATOM   2607  O   TYR   167       7.478   4.491  24.901  1.00  0.00              
ATOM   2608  CB  TYR   167      10.515   3.255  25.563  1.00  0.00              
ATOM   2609  CG  TYR   167       9.812   2.200  24.733  1.00  0.00              
ATOM   2610  CD1 TYR   167       9.992   2.204  23.333  1.00  0.00              
ATOM   2611  CD2 TYR   167       8.985   1.225  25.329  1.00  0.00              
ATOM   2612  CE1 TYR   167       9.352   1.240  22.545  1.00  0.00              
ATOM   2613  CE2 TYR   167       8.371   0.264  24.542  1.00  0.00              
ATOM   2614  CZ  TYR   167       8.537   0.281  23.149  1.00  0.00              
ATOM   2615  OH  TYR   167       7.877  -0.685  22.392  1.00  0.00              
ATOM   2616  HA  TYR   167       9.852   4.951  24.372  1.00  0.00              
ATOM   2617  HB2 TYR   167      11.562   3.369  25.222  1.00  0.00              
ATOM   2618  HB1 TYR   167      10.543   2.936  26.618  1.00  0.00              
ATOM   2619  HD2 TYR   167       8.823   1.221  26.404  1.00  0.00              
ATOM   2620  HE2 TYR   167       7.753  -0.510  24.978  1.00  0.00              
ATOM   2621  HE1 TYR   167       9.503   1.259  21.472  1.00  0.00              
ATOM   2622  HD1 TYR   167      10.622   2.952  22.881  1.00  0.00              
ATOM   2623  HH  TYR   167       8.065  -0.627  21.492  1.00  0.00              
ATOM   2624  H   TYR   167      11.292   5.391  26.698  1.00  0.00              
ATOM   2625  N   GLU   168       7.996   4.260  27.084  1.00  0.00              
ATOM   2626  CA  GLU   168       6.600   4.091  27.491  1.00  0.00              
ATOM   2627  C   GLU   168       5.778   5.297  27.092  1.00  0.00              
ATOM   2628  O   GLU   168       4.688   5.125  26.566  1.00  0.00              
ATOM   2629  CB  GLU   168       6.478   3.934  29.034  1.00  0.00              
ATOM   2630  CG  GLU   168       7.057   2.583  29.538  1.00  0.00              
ATOM   2631  CD  GLU   168       7.120   2.507  31.045  1.00  0.00              
ATOM   2632  OE1 GLU   168       6.800   3.515  31.733  1.00  0.00              
ATOM   2633  OE2 GLU   168       7.500   1.421  31.560  1.00  0.00              
ATOM   2634  HA  GLU   168       6.187   3.192  27.001  1.00  0.00              
ATOM   2635  HB1 GLU   168       7.007   4.771  29.516  1.00  0.00              
ATOM   2636  HB2 GLU   168       5.417   3.991  29.329  1.00  0.00              
ATOM   2637  HG1 GLU   168       6.428   1.760  29.164  1.00  0.00              
ATOM   2638  HG2 GLU   168       8.072   2.421  29.154  1.00  0.00              
ATOM   2639  H   GLU   168       8.714   4.264  27.780  1.00  0.00              
ATOM   2640  N   GLU   169       6.274   6.530  27.342  1.00  0.00              
ATOM   2641  CA  GLU   169       5.482   7.712  27.004  1.00  0.00              
ATOM   2642  C   GLU   169       5.223   7.724  25.516  1.00  0.00              
ATOM   2643  O   GLU   169       4.109   8.015  25.110  1.00  0.00              
ATOM   2644  CB  GLU   169       6.204   9.028  27.413  1.00  0.00              
ATOM   2645  CG  GLU   169       5.327  10.288  27.176  1.00  0.00              
ATOM   2646  CD  GLU   169       4.084  10.346  28.032  1.00  0.00              
ATOM   2647  OE1 GLU   169       4.041   9.669  29.096  1.00  0.00              
ATOM   2648  OE2 GLU   169       3.135  11.083  27.650  1.00  0.00              
ATOM   2649  HA  GLU   169       4.525   7.635  27.548  1.00  0.00              
ATOM   2650  HB1 GLU   169       6.476   8.980  28.480  1.00  0.00              
ATOM   2651  HB2 GLU   169       7.137   9.123  26.832  1.00  0.00              
ATOM   2652  HG1 GLU   169       5.926  11.186  27.399  1.00  0.00              
ATOM   2653  HG2 GLU   169       5.042  10.326  26.117  1.00  0.00              
ATOM   2654  H   GLU   169       7.177   6.651  27.757  1.00  0.00              
ATOM   2655  N   ILE   170       6.241   7.402  24.686  1.00  0.00              
ATOM   2656  CA  ILE   170       6.021   7.375  23.241  1.00  0.00              
ATOM   2657  C   ILE   170       4.904   6.407  22.974  1.00  0.00              
ATOM   2658  O   ILE   170       3.973   6.762  22.275  1.00  0.00              
ATOM   2659  CB  ILE   170       7.261   6.901  22.416  1.00  0.00              
ATOM   2660  CG1 ILE   170       8.458   7.882  22.527  1.00  0.00              
ATOM   2661  CG2 ILE   170       6.905   6.634  20.928  1.00  0.00              
ATOM   2662  CD1 ILE   170       8.173   9.310  21.999  1.00  0.00              
ATOM   2663  HA  ILE   170       5.682   8.369  22.906  1.00  0.00              
ATOM   2664  HB  ILE   170       7.606   5.937  22.830  1.00  0.00              
ATOM   2665 HG11 ILE   170       8.703   7.938  23.583  1.00  0.00              
ATOM   2666 HG12 ILE   170       9.338   7.466  22.007  1.00  0.00              
ATOM   2667 HD11 ILE   170       7.411   9.853  22.577  1.00  0.00              
ATOM   2668 HD12 ILE   170       9.088   9.905  22.004  1.00  0.00              
ATOM   2669 HD13 ILE   170       7.856   9.232  20.961  1.00  0.00              
ATOM   2670 HG21 ILE   170       6.406   7.504  20.487  1.00  0.00              
ATOM   2671 HG22 ILE   170       7.819   6.438  20.353  1.00  0.00              
ATOM   2672 HG23 ILE   170       6.246   5.757  20.834  1.00  0.00              
ATOM   2673  H   ILE   170       7.132   7.138  25.055  1.00  0.00              
ATOM   2674  N   VAL   171       4.988   5.175  23.517  1.00  0.00              
ATOM   2675  CA  VAL   171       3.961   4.189  23.204  1.00  0.00              
ATOM   2676  C   VAL   171       2.600   4.772  23.517  1.00  0.00              
ATOM   2677  O   VAL   171       1.705   4.638  22.698  1.00  0.00              
ATOM   2678  CB  VAL   171       4.153   2.849  23.971  1.00  0.00              
ATOM   2679  CG1 VAL   171       2.924   1.933  23.722  1.00  0.00              
ATOM   2680  CG2 VAL   171       5.451   2.126  23.514  1.00  0.00              
ATOM   2681  HA  VAL   171       4.016   3.975  22.122  1.00  0.00              
ATOM   2682  HB  VAL   171       4.221   3.053  25.052  1.00  0.00              
ATOM   2683 HG11 VAL   171       2.750   1.859  22.640  1.00  0.00              
ATOM   2684 HG12 VAL   171       3.093   0.925  24.131  1.00  0.00              
ATOM   2685 HG13 VAL   171       2.016   2.344  24.191  1.00  0.00              
ATOM   2686 HG21 VAL   171       6.346   2.740  23.661  1.00  0.00              
ATOM   2687 HG22 VAL   171       5.587   1.194  24.082  1.00  0.00              
ATOM   2688 HG23 VAL   171       5.382   1.883  22.447  1.00  0.00              
ATOM   2689  H   VAL   171       5.742   4.937  24.131  1.00  0.00              
ATOM   2690  N   LYS   172       2.423   5.411  24.694  1.00  0.00              
ATOM   2691  CA  LYS   172       1.113   5.966  25.044  1.00  0.00              
ATOM   2692  C   LYS   172       0.675   7.015  24.046  1.00  0.00              
ATOM   2693  O   LYS   172      -0.461   6.987  23.597  1.00  0.00              
ATOM   2694  CB  LYS   172       1.180   6.625  26.450  1.00  0.00              
ATOM   2695  CG  LYS   172      -0.201   7.166  26.918  1.00  0.00              
ATOM   2696  CD  LYS   172      -0.170   7.687  28.387  1.00  0.00              
ATOM   2697  CE  LYS   172       0.642   8.998  28.608  1.00  0.00              
ATOM   2698  NZ  LYS   172      -0.019  10.199  28.044  1.00  0.00              
ATOM   2699  HA  LYS   172       0.384   5.139  25.064  1.00  0.00              
ATOM   2700  HB1 LYS   172       1.540   5.873  27.171  1.00  0.00              
ATOM   2701  HB2 LYS   172       1.915   7.441  26.416  1.00  0.00              
ATOM   2702  HG1 LYS   172      -0.559   7.952  26.236  1.00  0.00              
ATOM   2703  HG2 LYS   172      -0.926   6.336  26.868  1.00  0.00              
ATOM   2704  HD1 LYS   172      -1.206   7.862  28.725  1.00  0.00              
ATOM   2705  HD2 LYS   172       0.257   6.899  29.032  1.00  0.00              
ATOM   2706  HE1 LYS   172       0.757   9.153  29.696  1.00  0.00              
ATOM   2707  HE2 LYS   172       1.653   8.900  28.187  1.00  0.00              
ATOM   2708  HZ1 LYS   172      -1.009  10.350  28.453  1.00  0.00              
ATOM   2709  HZ2 LYS   172       0.553  11.089  28.271  1.00  0.00              
ATOM   2710  HZ3 LYS   172      -0.103  10.175  26.968  1.00  0.00              
ATOM   2711  H   LYS   172       3.186   5.499  25.341  1.00  0.00              
ATOM   2712  N   GLU   173       1.570   7.967  23.703  1.00  0.00              
ATOM   2713  CA  GLU   173       1.189   9.039  22.785  1.00  0.00              
ATOM   2714  C   GLU   173       0.905   8.460  21.414  1.00  0.00              
ATOM   2715  O   GLU   173      -0.039   8.889  20.769  1.00  0.00              
ATOM   2716  CB  GLU   173       2.307  10.115  22.676  1.00  0.00              
ATOM   2717  CG  GLU   173       2.525  10.902  23.996  1.00  0.00              
ATOM   2718  CD  GLU   173       3.589  11.953  23.784  1.00  0.00              
ATOM   2719  OE1 GLU   173       3.232  13.080  23.347  1.00  0.00              
ATOM   2720  OE2 GLU   173       4.788  11.667  24.047  1.00  0.00              
ATOM   2721  HA  GLU   173       0.273   9.528  23.161  1.00  0.00              
ATOM   2722  HB1 GLU   173       3.252   9.626  22.387  1.00  0.00              
ATOM   2723  HB2 GLU   173       2.017  10.831  21.889  1.00  0.00              
ATOM   2724  HG1 GLU   173       1.584  11.385  24.301  1.00  0.00              
ATOM   2725  HG2 GLU   173       2.829  10.225  24.806  1.00  0.00              
ATOM   2726  H   GLU   173       2.506   7.936  24.057  1.00  0.00              
ATOM   2727  N   VAL   174       1.714   7.481  20.953  1.00  0.00              
ATOM   2728  CA  VAL   174       1.459   6.865  19.654  1.00  0.00              
ATOM   2729  C   VAL   174       0.146   6.126  19.724  1.00  0.00              
ATOM   2730  O   VAL   174      -0.628   6.213  18.786  1.00  0.00              
ATOM   2731  CB  VAL   174       2.564   5.862  19.218  1.00  0.00              
ATOM   2732  CG1 VAL   174       2.168   5.153  17.894  1.00  0.00              
ATOM   2733  CG2 VAL   174       3.905   6.600  18.998  1.00  0.00              
ATOM   2734  HA  VAL   174       1.416   7.664  18.899  1.00  0.00              
ATOM   2735  HB  VAL   174       2.700   5.101  20.007  1.00  0.00              
ATOM   2736 HG11 VAL   174       1.967   5.894  17.106  1.00  0.00              
ATOM   2737 HG12 VAL   174       2.988   4.515  17.553  1.00  0.00              
ATOM   2738 HG13 VAL   174       1.278   4.521  18.030  1.00  0.00              
ATOM   2739 HG21 VAL   174       4.167   7.184  19.884  1.00  0.00              
ATOM   2740 HG22 VAL   174       4.711   5.877  18.802  1.00  0.00              
ATOM   2741 HG23 VAL   174       3.818   7.289  18.145  1.00  0.00              
ATOM   2742  H   VAL   174       2.463   7.135  21.512  1.00  0.00              
ATOM   2743  N   SER   175      -0.119   5.383  20.821  1.00  0.00              
ATOM   2744  CA  SER   175      -1.367   4.634  20.911  1.00  0.00              
ATOM   2745  C   SER   175      -2.518   5.578  20.656  1.00  0.00              
ATOM   2746  O   SER   175      -3.415   5.254  19.894  1.00  0.00              
ATOM   2747  CB  SER   175      -1.544   3.951  22.288  1.00  0.00              
ATOM   2748  OG  SER   175      -0.505   2.972  22.462  1.00  0.00              
ATOM   2749  HA  SER   175      -1.335   3.821  20.172  1.00  0.00              
ATOM   2750  HB1 SER   175      -1.507   4.701  23.092  1.00  0.00              
ATOM   2751  HB2 SER   175      -2.527   3.457  22.315  1.00  0.00              
ATOM   2752  HG  SER   175      -0.589   2.499  23.283  1.00  0.00              
ATOM   2753  H   SER   175       0.527   5.331  21.580  1.00  0.00              
ATOM   2754  N   THR   176      -2.493   6.770  21.292  1.00  0.00              
ATOM   2755  CA  THR   176      -3.569   7.730  21.074  1.00  0.00              
ATOM   2756  C   THR   176      -3.601   8.154  19.623  1.00  0.00              
ATOM   2757  O   THR   176      -4.660   8.148  19.015  1.00  0.00              
ATOM   2758  CB  THR   176      -3.354   8.952  22.006  1.00  0.00              
ATOM   2759  OG1 THR   176      -3.352   8.447  23.352  1.00  0.00              
ATOM   2760  CG2 THR   176      -4.465  10.012  21.797  1.00  0.00              
ATOM   2761  HA  THR   176      -4.520   7.242  21.347  1.00  0.00              
ATOM   2762  HB  THR   176      -2.369   9.410  21.805  1.00  0.00              
ATOM   2763  HG1 THR   176      -3.159   9.122  23.993  1.00  0.00              
ATOM   2764 HG23 THR   176      -4.167  10.660  20.960  1.00  0.00              
ATOM   2765 HG21 THR   176      -5.427   9.531  21.560  1.00  0.00              
ATOM   2766 HG22 THR   176      -4.597  10.632  22.697  1.00  0.00              
ATOM   2767  H   THR   176      -1.741   7.014  21.911  1.00  0.00              
ATOM   2768  N   TYR   177      -2.429   8.518  19.063  1.00  0.00              
ATOM   2769  CA  TYR   177      -2.369   8.952  17.668  1.00  0.00              
ATOM   2770  C   TYR   177      -2.990   7.949  16.720  1.00  0.00              
ATOM   2771  O   TYR   177      -3.784   8.332  15.876  1.00  0.00              
ATOM   2772  CB  TYR   177      -0.876   9.124  17.281  1.00  0.00              
ATOM   2773  CG  TYR   177      -0.697   9.447  15.808  1.00  0.00              
ATOM   2774  CD1 TYR   177      -0.853  10.770  15.382  1.00  0.00              
ATOM   2775  CD2 TYR   177      -0.352   8.453  14.880  1.00  0.00              
ATOM   2776  CE1 TYR   177      -0.367  11.123  14.120  1.00  0.00              
ATOM   2777  CE2 TYR   177       0.031   8.805  13.584  1.00  0.00              
ATOM   2778  CZ  TYR   177       0.143  10.159  13.252  1.00  0.00              
ATOM   2779  OH  TYR   177       0.774  10.520  12.057  1.00  0.00              
ATOM   2780  HA  TYR   177      -2.871   9.929  17.572  1.00  0.00              
ATOM   2781  HB2 TYR   177      -0.407   9.921  17.888  1.00  0.00              
ATOM   2782  HB1 TYR   177      -0.320   8.196  17.465  1.00  0.00              
ATOM   2783  HD2 TYR   177      -0.365   7.414  15.165  1.00  0.00              
ATOM   2784  HE2 TYR   177       0.249   8.045  12.845  1.00  0.00              
ATOM   2785  HE1 TYR   177      -0.402  12.165  13.847  1.00  0.00              
ATOM   2786  HD1 TYR   177      -1.327  11.501  16.026  1.00  0.00              
ATOM   2787  HH  TYR   177       1.403  11.207  12.189  1.00  0.00              
ATOM   2788  H   TYR   177      -1.588   8.507  19.607  1.00  0.00              
ATOM   2789  N   ILE   178      -2.621   6.655  16.837  1.00  0.00              
ATOM   2790  CA  ILE   178      -3.154   5.637  15.928  1.00  0.00              
ATOM   2791  C   ILE   178      -4.600   5.336  16.258  1.00  0.00              
ATOM   2792  O   ILE   178      -5.337   4.985  15.350  1.00  0.00              
ATOM   2793  CB  ILE   178      -2.315   4.319  15.900  1.00  0.00              
ATOM   2794  CG1 ILE   178      -2.384   3.586  17.269  1.00  0.00              
ATOM   2795  CG2 ILE   178      -0.854   4.626  15.474  1.00  0.00              
ATOM   2796  CD1 ILE   178      -1.722   2.187  17.337  1.00  0.00              
ATOM   2797  HA  ILE   178      -3.127   6.049  14.906  1.00  0.00              
ATOM   2798  HB  ILE   178      -2.740   3.655  15.132  1.00  0.00              
ATOM   2799 HG11 ILE   178      -1.873   4.212  18.000  1.00  0.00              
ATOM   2800 HG12 ILE   178      -3.434   3.473  17.578  1.00  0.00              
ATOM   2801 HD11 ILE   178      -0.675   2.175  17.008  1.00  0.00              
ATOM   2802 HD12 ILE   178      -1.720   1.873  18.388  1.00  0.00              
ATOM   2803 HD13 ILE   178      -2.297   1.462  16.743  1.00  0.00              
ATOM   2804 HG21 ILE   178      -0.374   5.292  16.202  1.00  0.00              
ATOM   2805 HG22 ILE   178      -0.249   3.715  15.411  1.00  0.00              
ATOM   2806 HG23 ILE   178      -0.842   5.101  14.481  1.00  0.00              
ATOM   2807  H   ILE   178      -1.999   6.399  17.573  1.00  0.00              
ATOM   2808  N   LYS   179      -5.045   5.452  17.532  1.00  0.00              
ATOM   2809  CA  LYS   179      -6.454   5.190  17.822  1.00  0.00              
ATOM   2810  C   LYS   179      -7.303   6.233  17.138  1.00  0.00              
ATOM   2811  O   LYS   179      -8.337   5.885  16.590  1.00  0.00              
ATOM   2812  CB  LYS   179      -6.770   5.171  19.343  1.00  0.00              
ATOM   2813  CG  LYS   179      -8.255   4.783  19.595  1.00  0.00              
ATOM   2814  CD  LYS   179      -8.550   4.537  21.100  1.00  0.00              
ATOM   2815  CE  LYS   179     -10.040   4.152  21.321  1.00  0.00              
ATOM   2816  NZ  LYS   179     -10.318   3.869  22.747  1.00  0.00              
ATOM   2817  HA  LYS   179      -6.702   4.201  17.405  1.00  0.00              
ATOM   2818  HB1 LYS   179      -6.109   4.430  19.822  1.00  0.00              
ATOM   2819  HB2 LYS   179      -6.559   6.158  19.788  1.00  0.00              
ATOM   2820  HG1 LYS   179      -8.915   5.586  19.229  1.00  0.00              
ATOM   2821  HG2 LYS   179      -8.495   3.864  19.036  1.00  0.00              
ATOM   2822  HD1 LYS   179      -7.909   3.720  21.472  1.00  0.00              
ATOM   2823  HD2 LYS   179      -8.320   5.447  21.678  1.00  0.00              
ATOM   2824  HE1 LYS   179     -10.689   4.977  20.979  1.00  0.00              
ATOM   2825  HE2 LYS   179     -10.284   3.257  20.722  1.00  0.00              
ATOM   2826  HZ1 LYS   179     -10.110   4.724  23.376  1.00  0.00              
ATOM   2827  HZ2 LYS   179     -11.358   3.608  22.897  1.00  0.00              
ATOM   2828  HZ3 LYS   179      -9.728   3.040  23.115  1.00  0.00              
ATOM   2829  H   LYS   179      -4.442   5.728  18.283  1.00  0.00              
ATOM   2830  N   LYS   180      -6.869   7.513  17.146  1.00  0.00              
ATOM   2831  CA  LYS   180      -7.628   8.548  16.440  1.00  0.00              
ATOM   2832  C   LYS   180      -7.819   8.169  14.998  1.00  0.00              
ATOM   2833  O   LYS   180      -8.851   8.468  14.417  1.00  0.00              
ATOM   2834  CB  LYS   180      -6.915   9.917  16.498  1.00  0.00              
ATOM   2835  CG  LYS   180      -7.022  10.484  17.941  1.00  0.00              
ATOM   2836  CD  LYS   180      -6.091  11.713  18.114  1.00  0.00              
ATOM   2837  CE  LYS   180      -6.273  12.319  19.534  1.00  0.00              
ATOM   2838  NZ  LYS   180      -5.180  13.271  19.836  1.00  0.00              
ATOM   2839  HA  LYS   180      -8.612   8.673  16.903  1.00  0.00              
ATOM   2840  HB1 LYS   180      -5.865   9.786  16.190  1.00  0.00              
ATOM   2841  HB2 LYS   180      -7.394  10.620  15.793  1.00  0.00              
ATOM   2842  HG1 LYS   180      -8.068  10.767  18.159  1.00  0.00              
ATOM   2843  HG2 LYS   180      -6.727   9.718  18.679  1.00  0.00              
ATOM   2844  HD1 LYS   180      -5.049  11.377  17.969  1.00  0.00              
ATOM   2845  HD2 LYS   180      -6.311  12.491  17.362  1.00  0.00              
ATOM   2846  HE1 LYS   180      -7.255  12.822  19.606  1.00  0.00              
ATOM   2847  HE2 LYS   180      -6.275  11.503  20.274  1.00  0.00              
ATOM   2848  HZ1 LYS   180      -5.264  14.156  19.222  1.00  0.00              
ATOM   2849  HZ2 LYS   180      -5.203  13.576  20.873  1.00  0.00              
ATOM   2850  HZ3 LYS   180      -4.199  12.852  19.662  1.00  0.00              
ATOM   2851  H   LYS   180      -6.001   7.752  17.586  1.00  0.00              
ATOM   2852  N   ILE   181      -6.809   7.499  14.412  1.00  0.00              
ATOM   2853  CA  ILE   181      -6.972   7.063  13.039  1.00  0.00              
ATOM   2854  C   ILE   181      -7.977   5.936  13.019  1.00  0.00              
ATOM   2855  O   ILE   181      -8.801   5.909  12.118  1.00  0.00              
ATOM   2856  CB  ILE   181      -5.623   6.616  12.416  1.00  0.00              
ATOM   2857  CG1 ILE   181      -4.703   7.873  12.390  1.00  0.00              
ATOM   2858  CG2 ILE   181      -5.909   6.011  11.015  1.00  0.00              
ATOM   2859  CD1 ILE   181      -3.261   7.582  11.952  1.00  0.00              
ATOM   2860  HA  ILE   181      -7.332   7.930  12.458  1.00  0.00              
ATOM   2861  HB  ILE   181      -5.159   5.830  13.033  1.00  0.00              
ATOM   2862 HG11 ILE   181      -5.133   8.655  11.738  1.00  0.00              
ATOM   2863 HG12 ILE   181      -4.611   8.263  13.408  1.00  0.00              
ATOM   2864 HD11 ILE   181      -3.400   7.172  10.958  1.00  0.00              
ATOM   2865 HD12 ILE   181      -2.664   8.506  11.892  1.00  0.00              
ATOM   2866 HD13 ILE   181      -2.744   6.852  12.595  1.00  0.00              
ATOM   2867 HG21 ILE   181      -6.478   6.761  10.454  1.00  0.00              
ATOM   2868 HG22 ILE   181      -5.004   5.737  10.460  1.00  0.00              
ATOM   2869 HG23 ILE   181      -6.515   5.096  11.099  1.00  0.00              
ATOM   2870  H   ILE   181      -5.979   7.246  14.909  1.00  0.00              
ATOM   2871  N   GLY   182      -7.921   4.996  13.987  1.00  0.00              
ATOM   2872  CA  GLY   182      -8.853   3.875  13.972  1.00  0.00              
ATOM   2873  C   GLY   182      -8.206   2.556  14.300  1.00  0.00              
ATOM   2874  O   GLY   182      -8.946   1.627  14.584  1.00  0.00              
ATOM   2875  HA2 GLY   182      -9.348   3.752  12.999  1.00  0.00              
ATOM   2876  HA1 GLY   182      -9.623   4.071  14.727  1.00  0.00              
ATOM   2877  H   GLY   182      -7.278   5.073  14.750  1.00  0.00              
ATOM   2878  N   TYR   183      -6.859   2.424  14.270  1.00  0.00              
ATOM   2879  CA  TYR   183      -6.261   1.142  14.632  1.00  0.00              
ATOM   2880  C   TYR   183      -6.558   0.822  16.079  1.00  0.00              
ATOM   2881  O   TYR   183      -6.913   1.728  16.816  1.00  0.00              
ATOM   2882  CB  TYR   183      -4.720   1.135  14.440  1.00  0.00              
ATOM   2883  CG  TYR   183      -4.410   1.197  12.942  1.00  0.00              
ATOM   2884  CD1 TYR   183      -4.420   0.005  12.212  1.00  0.00              
ATOM   2885  CD2 TYR   183      -4.128   2.404  12.292  1.00  0.00              
ATOM   2886  CE1 TYR   183      -4.184   0.027  10.836  1.00  0.00              
ATOM   2887  CE2 TYR   183      -3.925   2.426  10.909  1.00  0.00              
ATOM   2888  CZ  TYR   183      -3.969   1.240  10.171  1.00  0.00              
ATOM   2889  OH  TYR   183      -3.794   1.284   8.785  1.00  0.00              
ATOM   2890  HA  TYR   183      -6.703   0.364  13.986  1.00  0.00              
ATOM   2891  HB2 TYR   183      -4.276   1.987  14.968  1.00  0.00              
ATOM   2892  HB1 TYR   183      -4.272   0.218  14.856  1.00  0.00              
ATOM   2893  HD2 TYR   183      -4.066   3.331  12.853  1.00  0.00              
ATOM   2894  HE2 TYR   183      -3.733   3.367  10.405  1.00  0.00              
ATOM   2895  HE1 TYR   183      -4.169  -0.909  10.298  1.00  0.00              
ATOM   2896  HD1 TYR   183      -4.613  -0.940  12.710  1.00  0.00              
ATOM   2897  HH  TYR   183      -3.812   0.426   8.379  1.00  0.00              
ATOM   2898  H   TYR   183      -6.251   3.176  14.020  1.00  0.00              
ATOM   2899  N   ASN   184      -6.406  -0.467  16.471  1.00  0.00              
ATOM   2900  CA  ASN   184      -6.540  -0.863  17.875  1.00  0.00              
ATOM   2901  C   ASN   184      -5.132  -1.040  18.414  1.00  0.00              
ATOM   2902  O   ASN   184      -4.504  -2.000  17.994  1.00  0.00              
ATOM   2903  CB  ASN   184      -7.343  -2.191  17.961  1.00  0.00              
ATOM   2904  CG  ASN   184      -7.450  -2.719  19.373  1.00  0.00              
ATOM   2905  OD1 ASN   184      -6.801  -2.204  20.271  1.00  0.00              
ATOM   2906  ND2 ASN   184      -8.274  -3.767  19.593  1.00  0.00              
ATOM   2907  HA  ASN   184      -7.138  -0.138  18.449  1.00  0.00              
ATOM   2908  HB1 ASN   184      -8.356  -2.017  17.559  1.00  0.00              
ATOM   2909  HB2 ASN   184      -6.860  -2.964  17.345  1.00  0.00              
ATOM   2910 HD22 ASN   184      -8.361  -4.146  20.516  1.00  0.00              
ATOM   2911 HD21 ASN   184      -8.803  -4.176  18.847  1.00  0.00              
ATOM   2912  H   ASN   184      -6.144  -1.173  15.809  1.00  0.00              
ATOM   2913  N   PRO   185      -4.577  -0.184  19.314  1.00  0.00              
ATOM   2914  CA  PRO   185      -3.210  -0.389  19.770  1.00  0.00              
ATOM   2915  C   PRO   185      -2.891  -1.752  20.336  1.00  0.00              
ATOM   2916  O   PRO   185      -1.751  -2.170  20.198  1.00  0.00              
ATOM   2917  CB  PRO   185      -3.100   0.688  20.881  1.00  0.00              
ATOM   2918  CG  PRO   185      -4.124   1.781  20.493  1.00  0.00              
ATOM   2919  CD  PRO   185      -5.268   1.002  19.803  1.00  0.00              
ATOM   2920  HA  PRO   185      -2.545  -0.180  18.918  1.00  0.00              
ATOM   2921  HD2 PRO   185      -5.687   1.615  18.992  1.00  0.00              
ATOM   2922  HD1 PRO   185      -6.046   0.720  20.532  1.00  0.00              
ATOM   2923  HG2 PRO   185      -3.663   2.476  19.779  1.00  0.00              
ATOM   2924  HG1 PRO   185      -4.493   2.360  21.355  1.00  0.00              
ATOM   2925  HB1 PRO   185      -3.415   0.273  21.853  1.00  0.00              
ATOM   2926  HB2 PRO   185      -2.068   1.064  20.979  1.00  0.00              
ATOM   2927  N   ASP   186      -3.852  -2.459  20.974  1.00  0.00              
ATOM   2928  CA  ASP   186      -3.527  -3.789  21.491  1.00  0.00              
ATOM   2929  C   ASP   186      -3.094  -4.711  20.371  1.00  0.00              
ATOM   2930  O   ASP   186      -2.259  -5.570  20.605  1.00  0.00              
ATOM   2931  CB  ASP   186      -4.734  -4.428  22.224  1.00  0.00              
ATOM   2932  CG  ASP   186      -5.140  -3.675  23.466  1.00  0.00              
ATOM   2933  OD1 ASP   186      -4.358  -2.811  23.950  1.00  0.00              
ATOM   2934  OD2 ASP   186      -6.258  -3.950  23.980  1.00  0.00              
ATOM   2935  HA  ASP   186      -2.689  -3.685  22.203  1.00  0.00              
ATOM   2936  HB1 ASP   186      -5.590  -4.490  21.535  1.00  0.00              
ATOM   2937  HB2 ASP   186      -4.462  -5.450  22.525  1.00  0.00              
ATOM   2938  H   ASP   186      -4.783  -2.098  21.086  1.00  0.00              
ATOM   2939  N   THR   187      -3.647  -4.543  19.148  1.00  0.00              
ATOM   2940  CA  THR   187      -3.232  -5.376  18.020  1.00  0.00              
ATOM   2941  C   THR   187      -1.824  -5.077  17.552  1.00  0.00              
ATOM   2942  O   THR   187      -1.320  -5.851  16.753  1.00  0.00              
ATOM   2943  CB  THR   187      -4.239  -5.161  16.854  1.00  0.00              
ATOM   2944  OG1 THR   187      -5.540  -5.436  17.402  1.00  0.00              
ATOM   2945  CG2 THR   187      -3.958  -6.077  15.630  1.00  0.00              
ATOM   2946  HA  THR   187      -3.296  -6.434  18.314  1.00  0.00              
ATOM   2947  HB  THR   187      -4.208  -4.106  16.526  1.00  0.00              
ATOM   2948  HG1 THR   187      -6.246  -5.286  16.784  1.00  0.00              
ATOM   2949 HG23 THR   187      -3.169  -5.649  14.992  1.00  0.00              
ATOM   2950 HG21 THR   187      -3.647  -7.081  15.956  1.00  0.00              
ATOM   2951 HG22 THR   187      -4.868  -6.180  15.020  1.00  0.00              
ATOM   2952  H   THR   187      -4.337  -3.836  18.988  1.00  0.00              
ATOM   2953  N   VAL   188      -1.174  -3.969  17.991  1.00  0.00              
ATOM   2954  CA  VAL   188       0.044  -3.502  17.322  1.00  0.00              
ATOM   2955  C   VAL   188       1.312  -3.683  18.133  1.00  0.00              
ATOM   2956  O   VAL   188       1.321  -3.352  19.309  1.00  0.00              
ATOM   2957  CB  VAL   188      -0.168  -2.011  16.943  1.00  0.00              
ATOM   2958  CG1 VAL   188       1.095  -1.436  16.266  1.00  0.00              
ATOM   2959  CG2 VAL   188      -1.413  -1.894  16.015  1.00  0.00              
ATOM   2960  HA  VAL   188       0.166  -4.032  16.362  1.00  0.00              
ATOM   2961  HB  VAL   188      -0.355  -1.404  17.846  1.00  0.00              
ATOM   2962 HG11 VAL   188       1.471  -2.113  15.503  1.00  0.00              
ATOM   2963 HG12 VAL   188       0.812  -0.496  15.792  1.00  0.00              
ATOM   2964 HG13 VAL   188       1.897  -1.256  16.991  1.00  0.00              
ATOM   2965 HG21 VAL   188      -2.326  -2.215  16.544  1.00  0.00              
ATOM   2966 HG22 VAL   188      -1.565  -0.850  15.696  1.00  0.00              
ATOM   2967 HG23 VAL   188      -1.291  -2.531  15.122  1.00  0.00              
ATOM   2968  H   VAL   188      -1.542  -3.384  18.711  1.00  0.00              
ATOM   2969  N   ALA   189       2.395  -4.211  17.498  1.00  0.00              
ATOM   2970  CA  ALA   189       3.660  -4.388  18.203  1.00  0.00              
ATOM   2971  C   ALA   189       4.314  -3.034  18.272  1.00  0.00              
ATOM   2972  O   ALA   189       4.379  -2.389  17.237  1.00  0.00              
ATOM   2973  CB  ALA   189       4.624  -5.319  17.421  1.00  0.00              
ATOM   2974  HA  ALA   189       3.482  -4.824  19.200  1.00  0.00              
ATOM   2975  HB1 ALA   189       5.585  -5.413  17.940  1.00  0.00              
ATOM   2976  HB2 ALA   189       4.199  -6.318  17.273  1.00  0.00              
ATOM   2977  HB3 ALA   189       4.823  -4.902  16.430  1.00  0.00              
ATOM   2978  H   ALA   189       2.369  -4.476  16.530  1.00  0.00              
ATOM   2979  N   PHE   190       4.812  -2.598  19.449  1.00  0.00              
ATOM   2980  CA  PHE   190       5.646  -1.403  19.477  1.00  0.00              
ATOM   2981  C   PHE   190       7.056  -1.933  19.586  1.00  0.00              
ATOM   2982  O   PHE   190       7.272  -2.657  20.545  1.00  0.00              
ATOM   2983  CB  PHE   190       5.320  -0.511  20.705  1.00  0.00              
ATOM   2984  CG  PHE   190       3.895   0.076  20.593  1.00  0.00              
ATOM   2985  CD1 PHE   190       3.661   1.157  19.748  1.00  0.00              
ATOM   2986  CD2 PHE   190       2.841  -0.445  21.348  1.00  0.00              
ATOM   2987  CE1 PHE   190       2.356   1.549  19.457  1.00  0.00              
ATOM   2988  CE2 PHE   190       1.532   0.006  21.131  1.00  0.00              
ATOM   2989  CZ  PHE   190       1.271   0.946  20.113  1.00  0.00              
ATOM   2990  HA  PHE   190       5.549  -0.786  18.570  1.00  0.00              
ATOM   2991  HB1 PHE   190       5.417  -1.083  21.647  1.00  0.00              
ATOM   2992  HB2 PHE   190       6.027   0.338  20.718  1.00  0.00              
ATOM   2993  HD2 PHE   190       3.048  -1.179  22.135  1.00  0.00              
ATOM   2994  HE2 PHE   190       0.721  -0.348  21.761  1.00  0.00              
ATOM   2995  HZ  PHE   190       0.256   1.197  19.846  1.00  0.00              
ATOM   2996  HE1 PHE   190       2.171   2.310  18.720  1.00  0.00              
ATOM   2997  HD1 PHE   190       4.509   1.688  19.312  1.00  0.00              
ATOM   2998  H   PHE   190       4.714  -3.128  20.298  1.00  0.00              
ATOM   2999  N   VAL   191       8.011  -1.603  18.679  1.00  0.00              
ATOM   3000  CA  VAL   191       9.369  -2.143  18.810  1.00  0.00              
ATOM   3001  C   VAL   191      10.338  -0.998  18.947  1.00  0.00              
ATOM   3002  O   VAL   191      10.380  -0.194  18.029  1.00  0.00              
ATOM   3003  CB  VAL   191       9.775  -3.002  17.576  1.00  0.00              
ATOM   3004  CG1 VAL   191      11.155  -3.693  17.814  1.00  0.00              
ATOM   3005  CG2 VAL   191       8.678  -4.068  17.298  1.00  0.00              
ATOM   3006  HA  VAL   191       9.413  -2.840  19.654  1.00  0.00              
ATOM   3007  HB  VAL   191       9.854  -2.361  16.674  1.00  0.00              
ATOM   3008 HG11 VAL   191      11.125  -4.389  18.668  1.00  0.00              
ATOM   3009 HG12 VAL   191      11.458  -4.256  16.918  1.00  0.00              
ATOM   3010 HG13 VAL   191      11.928  -2.943  18.028  1.00  0.00              
ATOM   3011 HG21 VAL   191       7.733  -3.588  17.005  1.00  0.00              
ATOM   3012 HG22 VAL   191       9.004  -4.751  16.499  1.00  0.00              
ATOM   3013 HG23 VAL   191       8.495  -4.642  18.210  1.00  0.00              
ATOM   3014  H   VAL   191       7.818  -0.985  17.908  1.00  0.00              
ATOM   3015  N   PRO   192      11.163  -0.866  20.011  1.00  0.00              
ATOM   3016  CA  PRO   192      12.146   0.182  19.985  1.00  0.00              
ATOM   3017  C   PRO   192      13.281  -0.304  19.120  1.00  0.00              
ATOM   3018  O   PRO   192      13.620  -1.472  19.235  1.00  0.00              
ATOM   3019  CB  PRO   192      12.557   0.242  21.478  1.00  0.00              
ATOM   3020  CG  PRO   192      12.265  -1.157  22.087  1.00  0.00              
ATOM   3021  CD  PRO   192      11.150  -1.750  21.175  1.00  0.00              
ATOM   3022  HA  PRO   192      11.734   1.151  19.657  1.00  0.00              
ATOM   3023  HD2 PRO   192      10.183  -1.648  21.676  1.00  0.00              
ATOM   3024  HD1 PRO   192      11.368  -2.777  20.850  1.00  0.00              
ATOM   3025  HG2 PRO   192      11.954  -1.073  23.135  1.00  0.00              
ATOM   3026  HG1 PRO   192      13.105  -1.857  22.041  1.00  0.00              
ATOM   3027  HB1 PRO   192      13.615   0.537  21.509  1.00  0.00              
ATOM   3028  HB2 PRO   192      11.968   1.005  22.022  1.00  0.00              
ATOM   3029  N   ILE   193      13.871   0.565  18.263  1.00  0.00              
ATOM   3030  CA  ILE   193      14.938   0.101  17.382  1.00  0.00              
ATOM   3031  C   ILE   193      16.001   1.161  17.308  1.00  0.00              
ATOM   3032  O   ILE   193      15.818   2.250  17.826  1.00  0.00              
ATOM   3033  CB  ILE   193      14.377  -0.234  15.963  1.00  0.00              
ATOM   3034  CG1 ILE   193      13.782   1.026  15.276  1.00  0.00              
ATOM   3035  CG2 ILE   193      13.315  -1.358  16.043  1.00  0.00              
ATOM   3036  CD1 ILE   193      13.503   0.862  13.759  1.00  0.00              
ATOM   3037  HA  ILE   193      15.437  -0.785  17.794  1.00  0.00              
ATOM   3038  HB  ILE   193      15.204  -0.608  15.341  1.00  0.00              
ATOM   3039 HG11 ILE   193      12.860   1.349  15.788  1.00  0.00              
ATOM   3040 HG12 ILE   193      14.530   1.821  15.354  1.00  0.00              
ATOM   3041 HD11 ILE   193      12.768   0.070  13.568  1.00  0.00              
ATOM   3042 HD12 ILE   193      13.097   1.791  13.334  1.00  0.00              
ATOM   3043 HD13 ILE   193      14.438   0.626  13.227  1.00  0.00              
ATOM   3044 HG21 ILE   193      12.433  -1.006  16.595  1.00  0.00              
ATOM   3045 HG22 ILE   193      12.995  -1.675  15.042  1.00  0.00              
ATOM   3046 HG23 ILE   193      13.737  -2.238  16.546  1.00  0.00              
ATOM   3047  H   ILE   193      13.562   1.521  18.187  1.00  0.00              
ATOM   3048  N   SER   194      17.104   0.849  16.602  1.00  0.00              
ATOM   3049  CA  SER   194      17.967   1.908  16.098  1.00  0.00              
ATOM   3050  C   SER   194      18.248   1.514  14.667  1.00  0.00              
ATOM   3051  O   SER   194      18.957   0.540  14.468  1.00  0.00              
ATOM   3052  CB  SER   194      19.269   2.076  16.912  1.00  0.00              
ATOM   3053  OG  SER   194      20.074   3.102  16.305  1.00  0.00              
ATOM   3054  HA  SER   194      17.449   2.881  16.115  1.00  0.00              
ATOM   3055  HB1 SER   194      19.006   2.349  17.947  1.00  0.00              
ATOM   3056  HB2 SER   194      19.811   1.121  16.913  1.00  0.00              
ATOM   3057  HG  SER   194      20.874   3.267  16.791  1.00  0.00              
ATOM   3058  H   SER   194      17.306  -0.094  16.332  1.00  0.00              
ATOM   3059  N   GLY   195      17.684   2.220  13.659  1.00  0.00              
ATOM   3060  CA  GLY   195      17.958   1.835  12.279  1.00  0.00              
ATOM   3061  C   GLY   195      19.435   1.980  12.007  1.00  0.00              
ATOM   3062  O   GLY   195      19.981   1.198  11.244  1.00  0.00              
ATOM   3063  HA2 GLY   195      17.410   2.487  11.579  1.00  0.00              
ATOM   3064  HA1 GLY   195      17.627   0.797  12.114  1.00  0.00              
ATOM   3065  H   GLY   195      17.109   3.025  13.826  1.00  0.00              
ATOM   3066  N   TRP   196      20.087   2.995  12.621  1.00  0.00              
ATOM   3067  CA  TRP   196      21.501   3.237  12.351  1.00  0.00              
ATOM   3068  C   TRP   196      22.358   2.118  12.905  1.00  0.00              
ATOM   3069  O   TRP   196      23.182   1.586  12.176  1.00  0.00              
ATOM   3070  CB  TRP   196      21.956   4.570  13.009  1.00  0.00              
ATOM   3071  CG  TRP   196      23.236   5.078  12.405  1.00  0.00              
ATOM   3072  CD1 TRP   196      24.496   4.891  12.826  1.00  0.00              
ATOM   3073  CD2 TRP   196      23.316   5.937  11.172  1.00  0.00              
ATOM   3074  NE1 TRP   196      25.325   5.526  12.033  1.00  0.00              
ATOM   3075  CE2 TRP   196      24.672   6.171  11.047  1.00  0.00              
ATOM   3076  CE3 TRP   196      22.378   6.454  10.282  1.00  0.00              
ATOM   3077  CZ2 TRP   196      25.176   6.971  10.020  1.00  0.00              
ATOM   3078  CZ3 TRP   196      22.871   7.257   9.248  1.00  0.00              
ATOM   3079  CH2 TRP   196      24.247   7.516   9.123  1.00  0.00              
ATOM   3080  HA  TRP   196      21.617   3.318  11.257  1.00  0.00              
ATOM   3081  HB1 TRP   196      21.194   5.347  12.845  1.00  0.00              
ATOM   3082  HB2 TRP   196      22.083   4.453  14.096  1.00  0.00              
ATOM   3083  HE1 TRP   196      26.350   5.534  12.154  1.00  0.00              
ATOM   3084  HD1 TRP   196      24.778   4.305  13.697  1.00  0.00              
ATOM   3085  HZ2 TRP   196      26.239   7.165   9.924  1.00  0.00              
ATOM   3086  HH2 TRP   196      24.596   8.151   8.314  1.00  0.00              
ATOM   3087  HZ3 TRP   196      22.176   7.685   8.533  1.00  0.00              
ATOM   3088  HE3 TRP   196      21.321   6.239  10.392  1.00  0.00              
ATOM   3089  H   TRP   196      19.612   3.615  13.248  1.00  0.00              
ATOM   3090  N   ASN   197      22.181   1.768  14.202  1.00  0.00              
ATOM   3091  CA  ASN   197      23.036   0.759  14.833  1.00  0.00              
ATOM   3092  C   ASN   197      22.539  -0.652  14.598  1.00  0.00              
ATOM   3093  O   ASN   197      23.315  -1.560  14.852  1.00  0.00              
ATOM   3094  CB  ASN   197      23.181   1.034  16.358  1.00  0.00              
ATOM   3095  CG  ASN   197      23.872   2.351  16.646  1.00  0.00              
ATOM   3096  OD1 ASN   197      24.627   2.832  15.814  1.00  0.00              
ATOM   3097  ND2 ASN   197      23.645   2.959  17.832  1.00  0.00              
ATOM   3098  HA  ASN   197      24.049   0.813  14.403  1.00  0.00              
ATOM   3099  HB1 ASN   197      22.187   1.011  16.824  1.00  0.00              
ATOM   3100  HB2 ASN   197      23.781   0.240  16.830  1.00  0.00              
ATOM   3101 HD22 ASN   197      24.094   3.830  18.042  1.00  0.00              
ATOM   3102 HD21 ASN   197      23.031   2.553  18.510  1.00  0.00              
ATOM   3103  H   ASN   197      21.447   2.176  14.747  1.00  0.00              
ATOM   3104  N   GLY   198      21.289  -0.880  14.124  1.00  0.00              
ATOM   3105  CA  GLY   198      20.812  -2.249  13.902  1.00  0.00              
ATOM   3106  C   GLY   198      20.113  -2.853  15.100  1.00  0.00              
ATOM   3107  O   GLY   198      19.660  -3.984  15.011  1.00  0.00              
ATOM   3108  HA2 GLY   198      21.639  -2.916  13.613  1.00  0.00              
ATOM   3109  HA1 GLY   198      20.104  -2.249  13.063  1.00  0.00              
ATOM   3110  H   GLY   198      20.648  -0.133  13.943  1.00  0.00              
ATOM   3111  N   ASP   199      20.020  -2.132  16.238  1.00  0.00              
ATOM   3112  CA  ASP   199      19.419  -2.713  17.439  1.00  0.00              
ATOM   3113  C   ASP   199      17.986  -3.145  17.195  1.00  0.00              
ATOM   3114  O   ASP   199      17.239  -2.369  16.618  1.00  0.00              
ATOM   3115  CB  ASP   199      19.474  -1.661  18.578  1.00  0.00              
ATOM   3116  CG  ASP   199      20.905  -1.391  18.987  1.00  0.00              
ATOM   3117  OD1 ASP   199      21.816  -1.484  18.119  1.00  0.00              
ATOM   3118  OD2 ASP   199      21.126  -1.086  20.188  1.00  0.00              
ATOM   3119  HA  ASP   199      20.035  -3.575  17.751  1.00  0.00              
ATOM   3120  HB1 ASP   199      18.986  -0.743  18.220  1.00  0.00              
ATOM   3121  HB2 ASP   199      18.902  -2.007  19.447  1.00  0.00              
ATOM   3122  H   ASP   199      20.406  -1.213  16.304  1.00  0.00              
ATOM   3123  N   ASN   200      17.607  -4.381  17.616  1.00  0.00              
ATOM   3124  CA  ASN   200      16.246  -4.877  17.394  1.00  0.00              
ATOM   3125  C   ASN   200      15.808  -4.829  15.946  1.00  0.00              
ATOM   3126  O   ASN   200      14.610  -4.856  15.713  1.00  0.00              
ATOM   3127  CB  ASN   200      15.235  -4.168  18.324  1.00  0.00              
ATOM   3128  CG  ASN   200      15.444  -4.478  19.783  1.00  0.00              
ATOM   3129  OD1 ASN   200      16.099  -5.450  20.123  1.00  0.00              
ATOM   3130  ND2 ASN   200      14.867  -3.651  20.674  1.00  0.00              
ATOM   3131  HA  ASN   200      16.202  -5.939  17.666  1.00  0.00              
ATOM   3132  HB1 ASN   200      15.342  -3.094  18.151  1.00  0.00              
ATOM   3133  HB2 ASN   200      14.202  -4.463  18.089  1.00  0.00              
ATOM   3134 HD22 ASN   200      14.948  -3.835  21.652  1.00  0.00              
ATOM   3135 HD21 ASN   200      14.356  -2.853  20.360  1.00  0.00              
ATOM   3136  H   ASN   200      18.249  -4.993  18.088  1.00  0.00              
ATOM   3137  N   MET   201      16.732  -4.776  14.958  1.00  0.00              
ATOM   3138  CA  MET   201      16.308  -4.858  13.559  1.00  0.00              
ATOM   3139  C   MET   201      16.184  -6.322  13.201  1.00  0.00              
ATOM   3140  O   MET   201      15.083  -6.808  12.994  1.00  0.00              
ATOM   3141  CB  MET   201      17.304  -4.131  12.609  1.00  0.00              
ATOM   3142  CG  MET   201      17.178  -2.592  12.732  1.00  0.00              
ATOM   3143  SD  MET   201      15.542  -2.064  12.140  1.00  0.00              
ATOM   3144  CE  MET   201      15.896  -2.066  10.357  1.00  0.00              
ATOM   3145  HA  MET   201      15.311  -4.406  13.433  1.00  0.00              
ATOM   3146  HB1 MET   201      18.353  -4.362  12.846  1.00  0.00              
ATOM   3147  HB2 MET   201      17.122  -4.473  11.578  1.00  0.00              
ATOM   3148  HG1 MET   201      17.309  -2.280  13.781  1.00  0.00              
ATOM   3149  HG2 MET   201      17.950  -2.104  12.115  1.00  0.00              
ATOM   3150  HE1 MET   201      16.417  -2.968  10.016  1.00  0.00              
ATOM   3151  HE2 MET   201      14.952  -1.974   9.811  1.00  0.00              
ATOM   3152  HE3 MET   201      16.523  -1.188  10.165  1.00  0.00              
ATOM   3153  H   MET   201      17.713  -4.759  15.154  1.00  0.00              
ATOM   3154  N   LEU   202      17.338  -7.021  13.135  1.00  0.00              
ATOM   3155  CA  LEU   202      17.365  -8.467  12.939  1.00  0.00              
ATOM   3156  C   LEU   202      17.629  -9.171  14.246  1.00  0.00              
ATOM   3157  O   LEU   202      17.053 -10.228  14.449  1.00  0.00              
ATOM   3158  CB  LEU   202      18.597  -8.801  12.057  1.00  0.00              
ATOM   3159  CG  LEU   202      18.562  -8.094  10.678  1.00  0.00              
ATOM   3160  CD1 LEU   202      19.943  -8.301  10.024  1.00  0.00              
ATOM   3161  CD2 LEU   202      17.464  -8.661   9.741  1.00  0.00              
ATOM   3162  HA  LEU   202      16.439  -8.858  12.484  1.00  0.00              
ATOM   3163  HB1 LEU   202      19.513  -8.477  12.584  1.00  0.00              
ATOM   3164  HB2 LEU   202      18.668  -9.891  11.913  1.00  0.00              
ATOM   3165  HG  LEU   202      18.388  -7.008  10.785  1.00  0.00              
ATOM   3166 HD21 LEU   202      16.460  -8.465  10.140  1.00  0.00              
ATOM   3167 HD22 LEU   202      17.534  -8.169   8.760  1.00  0.00              
ATOM   3168 HD23 LEU   202      17.609  -9.744   9.603  1.00  0.00              
ATOM   3169 HD11 LEU   202      20.188  -9.366   9.890  1.00  0.00              
ATOM   3170 HD12 LEU   202      19.854  -7.831   9.053  1.00  0.00              
ATOM   3171 HD13 LEU   202      20.748  -7.807  10.587  1.00  0.00              
ATOM   3172  H   LEU   202      18.213  -6.555  13.247  1.00  0.00              
ATOM   3173  N   GLU   203      18.532  -8.613  15.093  1.00  0.00              
ATOM   3174  CA  GLU   203      19.039  -9.328  16.254  1.00  0.00              
ATOM   3175  C   GLU   203      18.661  -8.550  17.490  1.00  0.00              
ATOM   3176  O   GLU   203      18.655  -7.332  17.375  1.00  0.00              
ATOM   3177  CB  GLU   203      20.589  -9.374  16.165  1.00  0.00              
ATOM   3178  CG  GLU   203      21.185 -10.192  17.337  1.00  0.00              
ATOM   3179  CD  GLU   203      22.676 -10.358  17.229  1.00  0.00              
ATOM   3180  OE1 GLU   203      23.389  -9.319  17.217  1.00  0.00              
ATOM   3181  OE2 GLU   203      23.143 -11.528  17.162  1.00  0.00              
ATOM   3182  HA  GLU   203      18.667 -10.360  16.249  1.00  0.00              
ATOM   3183  HB1 GLU   203      20.880  -9.839  15.210  1.00  0.00              
ATOM   3184  HB2 GLU   203      21.002  -8.350  16.187  1.00  0.00              
ATOM   3185  HG1 GLU   203      20.981  -9.675  18.287  1.00  0.00              
ATOM   3186  HG2 GLU   203      20.715 -11.189  17.348  1.00  0.00              
ATOM   3187  H   GLU   203      18.939  -7.715  14.948  1.00  0.00              
ATOM   3188  N   PRO   204      18.346  -9.140  18.674  1.00  0.00              
ATOM   3189  CA  PRO   204      18.015  -8.289  19.801  1.00  0.00              
ATOM   3190  C   PRO   204      19.030  -7.262  20.224  1.00  0.00              
ATOM   3191  O   PRO   204      20.192  -7.380  19.867  1.00  0.00              
ATOM   3192  CB  PRO   204      17.816  -9.354  20.906  1.00  0.00              
ATOM   3193  CG  PRO   204      17.328 -10.607  20.140  1.00  0.00              
ATOM   3194  CD  PRO   204      18.206 -10.589  18.872  1.00  0.00              
ATOM   3195  HA  PRO   204      17.108  -7.746  19.504  1.00  0.00              
ATOM   3196  HD2 PRO   204      17.691 -11.143  18.070  1.00  0.00              
ATOM   3197  HD1 PRO   204      19.164 -11.066  19.127  1.00  0.00              
ATOM   3198  HG2 PRO   204      16.285 -10.515  19.807  1.00  0.00              
ATOM   3199  HG1 PRO   204      17.431 -11.520  20.748  1.00  0.00              
ATOM   3200  HB1 PRO   204      18.791  -9.589  21.362  1.00  0.00              
ATOM   3201  HB2 PRO   204      17.133  -9.026  21.699  1.00  0.00              
ATOM   3202  N   SER   205      18.548  -6.242  20.981  1.00  0.00              
ATOM   3203  CA  SER   205      19.424  -5.154  21.402  1.00  0.00              
ATOM   3204  C   SER   205      20.098  -5.529  22.702  1.00  0.00              
ATOM   3205  O   SER   205      19.431  -6.080  23.565  1.00  0.00              
ATOM   3206  CB  SER   205      18.599  -3.866  21.654  1.00  0.00              
ATOM   3207  OG  SER   205      19.478  -2.761  21.907  1.00  0.00              
ATOM   3208  HA  SER   205      20.146  -4.942  20.591  1.00  0.00              
ATOM   3209  HB1 SER   205      17.996  -3.700  20.754  1.00  0.00              
ATOM   3210  HB2 SER   205      17.912  -3.988  22.505  1.00  0.00              
ATOM   3211  HG  SER   205      18.996  -1.948  22.021  1.00  0.00              
ATOM   3212  H   SER   205      17.586  -6.212  21.279  1.00  0.00              
ATOM   3213  N   ALA   206      21.409  -5.223  22.848  1.00  0.00              
ATOM   3214  CA  ALA   206      22.066  -5.353  24.151  1.00  0.00              
ATOM   3215  C   ALA   206      21.697  -4.201  25.066  1.00  0.00              
ATOM   3216  O   ALA   206      21.749  -4.352  26.278  1.00  0.00              
ATOM   3217  CB  ALA   206      23.603  -5.254  23.967  1.00  0.00              
ATOM   3218  HA  ALA   206      21.815  -6.326  24.607  1.00  0.00              
ATOM   3219  HB1 ALA   206      24.103  -5.358  24.941  1.00  0.00              
ATOM   3220  HB2 ALA   206      23.954  -6.055  23.300  1.00  0.00              
ATOM   3221  HB3 ALA   206      23.893  -4.284  23.531  1.00  0.00              
ATOM   3222  H   ALA   206      21.925  -4.810  22.092  1.00  0.00              
ATOM   3223  N   ASN   207      21.363  -3.025  24.487  1.00  0.00              
ATOM   3224  CA  ASN   207      21.301  -1.795  25.274  1.00  0.00              
ATOM   3225  C   ASN   207      20.178  -1.739  26.278  1.00  0.00              
ATOM   3226  O   ASN   207      20.332  -0.963  27.206  1.00  0.00              
ATOM   3227  CB  ASN   207      21.234  -0.573  24.319  1.00  0.00              
ATOM   3228  CG  ASN   207      22.525  -0.411  23.554  1.00  0.00              
ATOM   3229  OD1 ASN   207      22.553  -0.715  22.371  1.00  0.00              
ATOM   3230  ND2 ASN   207      23.620   0.065  24.195  1.00  0.00              
ATOM   3231  HA  ASN   207      22.226  -1.710  25.866  1.00  0.00              
ATOM   3232  HB1 ASN   207      20.389  -0.712  23.633  1.00  0.00              
ATOM   3233  HB2 ASN   207      21.070   0.365  24.858  1.00  0.00              
ATOM   3234 HD22 ASN   207      24.468   0.187  23.675  1.00  0.00              
ATOM   3235 HD21 ASN   207      23.606   0.318  25.167  1.00  0.00              
ATOM   3236  H   ASN   207      21.212  -2.955  23.501  1.00  0.00              
ATOM   3237  N   MET   208      19.068  -2.509  26.176  1.00  0.00              
ATOM   3238  CA  MET   208      18.011  -2.386  27.192  1.00  0.00              
ATOM   3239  C   MET   208      17.759  -3.657  27.964  1.00  0.00              
ATOM   3240  O   MET   208      16.975  -4.462  27.481  1.00  0.00              
ATOM   3241  CB  MET   208      16.669  -2.042  26.509  1.00  0.00              
ATOM   3242  CG  MET   208      16.703  -0.627  25.933  1.00  0.00              
ATOM   3243  SD  MET   208      15.109  -0.409  25.070  1.00  0.00              
ATOM   3244  CE  MET   208      15.528  -1.276  23.535  1.00  0.00              
ATOM   3245  HA  MET   208      18.182  -1.552  27.897  1.00  0.00              
ATOM   3246  HB1 MET   208      16.469  -2.785  25.716  1.00  0.00              
ATOM   3247  HB2 MET   208      15.863  -2.041  27.270  1.00  0.00              
ATOM   3248  HG1 MET   208      16.808   0.031  26.812  1.00  0.00              
ATOM   3249  HG2 MET   208      17.552  -0.478  25.241  1.00  0.00              
ATOM   3250  HE1 MET   208      15.250  -2.333  23.667  1.00  0.00              
ATOM   3251  HE2 MET   208      14.923  -0.844  22.748  1.00  0.00              
ATOM   3252  HE3 MET   208      16.581  -1.194  23.215  1.00  0.00              
ATOM   3253  H   MET   208      18.945  -3.163  25.422  1.00  0.00              
ATOM   3254  N   PRO   209      18.350  -3.838  29.166  1.00  0.00              
ATOM   3255  CA  PRO   209      17.903  -4.906  30.035  1.00  0.00              
ATOM   3256  C   PRO   209      16.418  -4.810  30.315  1.00  0.00              
ATOM   3257  O   PRO   209      15.791  -5.854  30.426  1.00  0.00              
ATOM   3258  CB  PRO   209      18.803  -4.634  31.271  1.00  0.00              
ATOM   3259  CG  PRO   209      20.053  -3.931  30.685  1.00  0.00              
ATOM   3260  CD  PRO   209      19.451  -3.002  29.613  1.00  0.00              
ATOM   3261  HA  PRO   209      18.177  -5.869  29.573  1.00  0.00              
ATOM   3262  HD2 PRO   209      20.183  -2.806  28.815  1.00  0.00              
ATOM   3263  HD1 PRO   209      19.076  -2.072  30.067  1.00  0.00              
ATOM   3264  HG2 PRO   209      20.705  -4.675  30.198  1.00  0.00              
ATOM   3265  HG1 PRO   209      20.649  -3.378  31.431  1.00  0.00              
ATOM   3266  HB1 PRO   209      18.325  -3.933  31.976  1.00  0.00              
ATOM   3267  HB2 PRO   209      19.067  -5.551  31.823  1.00  0.00              
ATOM   3268  N   TRP   210      15.823  -3.597  30.435  1.00  0.00              
ATOM   3269  CA  TRP   210      14.388  -3.520  30.729  1.00  0.00              
ATOM   3270  C   TRP   210      13.513  -4.041  29.613  1.00  0.00              
ATOM   3271  O   TRP   210      12.383  -4.411  29.886  1.00  0.00              
ATOM   3272  CB  TRP   210      13.914  -2.078  31.064  1.00  0.00              
ATOM   3273  CG  TRP   210      14.168  -1.036  29.997  1.00  0.00              
ATOM   3274  CD1 TRP   210      15.184  -0.160  29.944  1.00  0.00              
ATOM   3275  CD2 TRP   210      13.301  -0.753  28.796  1.00  0.00              
ATOM   3276  NE1 TRP   210      15.047   0.621  28.900  1.00  0.00              
ATOM   3277  CE2 TRP   210      13.940   0.314  28.196  1.00  0.00              
ATOM   3278  CE3 TRP   210      12.122  -1.294  28.278  1.00  0.00              
ATOM   3279  CZ2 TRP   210      13.417   0.909  27.044  1.00  0.00              
ATOM   3280  CZ3 TRP   210      11.659  -0.780  27.065  1.00  0.00              
ATOM   3281  CH2 TRP   210      12.312   0.298  26.442  1.00  0.00              
ATOM   3282  HA  TRP   210      14.214  -4.122  31.636  1.00  0.00              
ATOM   3283  HB1 TRP   210      12.829  -2.084  31.271  1.00  0.00              
ATOM   3284  HB2 TRP   210      14.427  -1.743  31.979  1.00  0.00              
ATOM   3285  HE1 TRP   210      15.700   1.381  28.660  1.00  0.00              
ATOM   3286  HD1 TRP   210      15.995  -0.100  30.668  1.00  0.00              
ATOM   3287  HZ2 TRP   210      13.828   1.808  26.613  1.00  0.00              
ATOM   3288  HH2 TRP   210      11.960   0.662  25.484  1.00  0.00              
ATOM   3289  HZ3 TRP   210      10.778  -1.209  26.597  1.00  0.00              
ATOM   3290  HE3 TRP   210      11.589  -2.072  28.813  1.00  0.00              
ATOM   3291  H   TRP   210      16.339  -2.743  30.320  1.00  0.00              
ATOM   3292  N   PHE   211      13.995  -4.060  28.356  1.00  0.00              
ATOM   3293  CA  PHE   211      13.127  -4.409  27.239  1.00  0.00              
ATOM   3294  C   PHE   211      12.737  -5.868  27.317  1.00  0.00              
ATOM   3295  O   PHE   211      13.615  -6.714  27.231  1.00  0.00              
ATOM   3296  CB  PHE   211      13.852  -4.098  25.905  1.00  0.00              
ATOM   3297  CG  PHE   211      12.971  -4.489  24.718  1.00  0.00              
ATOM   3298  CD1 PHE   211      11.871  -3.697  24.376  1.00  0.00              
ATOM   3299  CD2 PHE   211      13.253  -5.641  23.977  1.00  0.00              
ATOM   3300  CE1 PHE   211      11.026  -4.065  23.327  1.00  0.00              
ATOM   3301  CE2 PHE   211      12.459  -5.939  22.868  1.00  0.00              
ATOM   3302  CZ  PHE   211      11.376  -5.137  22.504  1.00  0.00              
ATOM   3303  HA  PHE   211      12.238  -3.760  27.271  1.00  0.00              
ATOM   3304  HB1 PHE   211      14.054  -3.015  25.849  1.00  0.00              
ATOM   3305  HB2 PHE   211      14.807  -4.646  25.858  1.00  0.00              
ATOM   3306  HD2 PHE   211      14.067  -6.305  24.255  1.00  0.00              
ATOM   3307  HE2 PHE   211      12.687  -6.818  22.302  1.00  0.00              
ATOM   3308  HZ  PHE   211      10.821  -5.352  21.595  1.00  0.00              
ATOM   3309  HE1 PHE   211      10.105  -3.521  23.152  1.00  0.00              
ATOM   3310  HD1 PHE   211      11.675  -2.787  24.931  1.00  0.00              
ATOM   3311  H   PHE   211      14.945  -3.839  28.174  1.00  0.00              
ATOM   3312  N   LYS   212      11.422  -6.160  27.474  1.00  0.00              
ATOM   3313  CA  LYS   212      10.961  -7.546  27.561  1.00  0.00              
ATOM   3314  C   LYS   212      10.767  -8.123  26.182  1.00  0.00              
ATOM   3315  O   LYS   212      10.967  -9.314  26.006  1.00  0.00              
ATOM   3316  CB  LYS   212       9.577  -7.637  28.277  1.00  0.00              
ATOM   3317  CG  LYS   212       9.483  -6.823  29.602  1.00  0.00              
ATOM   3318  CD  LYS   212      10.669  -7.111  30.561  1.00  0.00              
ATOM   3319  CE  LYS   212      10.688  -6.156  31.786  1.00  0.00              
ATOM   3320  NZ  LYS   212      11.992  -6.258  32.482  1.00  0.00              
ATOM   3321  HA  LYS   212      11.703  -8.173  28.086  1.00  0.00              
ATOM   3322  HB1 LYS   212       8.780  -7.275  27.603  1.00  0.00              
ATOM   3323  HB2 LYS   212       9.375  -8.701  28.479  1.00  0.00              
ATOM   3324  HG1 LYS   212       9.446  -5.745  29.380  1.00  0.00              
ATOM   3325  HG2 LYS   212       8.537  -7.074  30.109  1.00  0.00              
ATOM   3326  HD1 LYS   212      10.642  -8.160  30.900  1.00  0.00              
ATOM   3327  HD2 LYS   212      11.617  -6.953  30.030  1.00  0.00              
ATOM   3328  HE1 LYS   212      10.539  -5.112  31.458  1.00  0.00              
ATOM   3329  HE2 LYS   212       9.867  -6.409  32.479  1.00  0.00              
ATOM   3330  HZ1 LYS   212      12.825  -6.058  31.823  1.00  0.00              
ATOM   3331  HZ2 LYS   212      12.068  -5.549  33.295  1.00  0.00              
ATOM   3332  HZ3 LYS   212      12.150  -7.246  32.890  1.00  0.00              
ATOM   3333  H   LYS   212      10.731  -5.433  27.494  1.00  0.00              
ATOM   3334  N   GLY   213      10.339  -7.290  25.211  1.00  0.00              
ATOM   3335  CA  GLY   213       9.856  -7.823  23.948  1.00  0.00              
ATOM   3336  C   GLY   213       8.659  -6.996  23.572  1.00  0.00              
ATOM   3337  O   GLY   213       8.161  -6.263  24.413  1.00  0.00              
ATOM   3338  HA2 GLY   213       9.517  -8.868  24.033  1.00  0.00              
ATOM   3339  HA1 GLY   213      10.643  -7.776  23.188  1.00  0.00              
ATOM   3340  H   GLY   213      10.276  -6.298  25.343  1.00  0.00              
ATOM   3341  N   TRP   214       8.189  -7.133  22.320  1.00  0.00              
ATOM   3342  CA  TRP   214       6.961  -6.469  21.913  1.00  0.00              
ATOM   3343  C   TRP   214       5.868  -7.499  21.946  1.00  0.00              
ATOM   3344  O   TRP   214       6.199  -8.674  21.947  1.00  0.00              
ATOM   3345  CB  TRP   214       7.170  -5.822  20.525  1.00  0.00              
ATOM   3346  CG  TRP   214       7.591  -6.837  19.486  1.00  0.00              
ATOM   3347  CD1 TRP   214       8.823  -7.040  18.974  1.00  0.00              
ATOM   3348  CD2 TRP   214       6.705  -7.848  18.849  1.00  0.00              
ATOM   3349  NE1 TRP   214       8.805  -8.037  18.136  1.00  0.00              
ATOM   3350  CE2 TRP   214       7.571  -8.601  18.056  1.00  0.00              
ATOM   3351  CE3 TRP   214       5.349  -8.133  18.915  1.00  0.00              
ATOM   3352  CZ2 TRP   214       7.154  -9.729  17.386  1.00  0.00              
ATOM   3353  CZ3 TRP   214       4.901  -9.266  18.202  1.00  0.00              
ATOM   3354  CH2 TRP   214       5.841 -10.136  17.601  1.00  0.00              
ATOM   3355  HA  TRP   214       6.684  -5.650  22.596  1.00  0.00              
ATOM   3356  HB1 TRP   214       6.253  -5.308  20.200  1.00  0.00              
ATOM   3357  HB2 TRP   214       7.995  -5.102  20.617  1.00  0.00              
ATOM   3358  HE1 TRP   214       9.640  -8.392  17.626  1.00  0.00              
ATOM   3359  HD1 TRP   214       9.699  -6.445  19.263  1.00  0.00              
ATOM   3360  HZ2 TRP   214       7.834 -10.274  16.729  1.00  0.00              
ATOM   3361  HH2 TRP   214       5.498 -11.116  17.326  1.00  0.00              
ATOM   3362  HZ3 TRP   214       3.864  -9.468  18.111  1.00  0.00              
ATOM   3363  HE3 TRP   214       4.679  -7.523  19.482  1.00  0.00              
ATOM   3364  H   TRP   214       8.628  -7.763  21.681  1.00  0.00              
ATOM   3365  N   LYS   215       4.582  -7.085  21.986  1.00  0.00              
ATOM   3366  CA  LYS   215       3.499  -8.059  22.038  1.00  0.00              
ATOM   3367  C   LYS   215       2.343  -7.574  21.207  1.00  0.00              
ATOM   3368  O   LYS   215       2.244  -6.381  20.968  1.00  0.00              
ATOM   3369  CB  LYS   215       2.981  -8.280  23.480  1.00  0.00              
ATOM   3370  CG  LYS   215       4.063  -8.907  24.395  1.00  0.00              
ATOM   3371  CD  LYS   215       3.491  -9.132  25.820  1.00  0.00              
ATOM   3372  CE  LYS   215       4.553  -9.777  26.748  1.00  0.00              
ATOM   3373  NZ  LYS   215       3.999  -9.991  28.104  1.00  0.00              
ATOM   3374  HA  LYS   215       3.818  -9.021  21.615  1.00  0.00              
ATOM   3375  HB1 LYS   215       2.663  -7.307  23.889  1.00  0.00              
ATOM   3376  HB2 LYS   215       2.103  -8.950  23.455  1.00  0.00              
ATOM   3377  HG1 LYS   215       4.391  -9.870  23.974  1.00  0.00              
ATOM   3378  HG2 LYS   215       4.939  -8.239  24.450  1.00  0.00              
ATOM   3379  HD1 LYS   215       3.171  -8.166  26.245  1.00  0.00              
ATOM   3380  HD2 LYS   215       2.609  -9.793  25.767  1.00  0.00              
ATOM   3381  HE1 LYS   215       4.874 -10.744  26.323  1.00  0.00              
ATOM   3382  HE2 LYS   215       5.436  -9.117  26.808  1.00  0.00              
ATOM   3383  HZ1 LYS   215       3.141 -10.650  28.086  1.00  0.00              
ATOM   3384  HZ2 LYS   215       4.734 -10.438  28.759  1.00  0.00              
ATOM   3385  HZ3 LYS   215       3.688  -9.060  28.559  1.00  0.00              
ATOM   3386  H   LYS   215       4.344  -6.112  21.998  1.00  0.00              
ATOM   3387  N   VAL   216       1.460  -8.505  20.779  1.00  0.00              
ATOM   3388  CA  VAL   216       0.286  -8.113  20.005  1.00  0.00              
ATOM   3389  C   VAL   216      -0.822  -9.068  20.334  1.00  0.00              
ATOM   3390  O   VAL   216      -0.527 -10.235  20.542  1.00  0.00              
ATOM   3391  CB  VAL   216       0.509  -8.169  18.469  1.00  0.00              
ATOM   3392  CG1 VAL   216       1.535  -7.091  18.062  1.00  0.00              
ATOM   3393  CG2 VAL   216       0.995  -9.561  18.005  1.00  0.00              
ATOM   3394  HA  VAL   216      -0.031  -7.098  20.302  1.00  0.00              
ATOM   3395  HB  VAL   216      -0.441  -7.941  17.955  1.00  0.00              
ATOM   3396 HG11 VAL   216       2.501  -7.309  18.535  1.00  0.00              
ATOM   3397 HG12 VAL   216       1.662  -7.041  16.966  1.00  0.00              
ATOM   3398 HG13 VAL   216       1.159  -6.129  18.428  1.00  0.00              
ATOM   3399 HG21 VAL   216       0.181 -10.283  18.059  1.00  0.00              
ATOM   3400 HG22 VAL   216       1.369  -9.515  16.974  1.00  0.00              
ATOM   3401 HG23 VAL   216       1.788  -9.921  18.659  1.00  0.00              
ATOM   3402  H   VAL   216       1.588  -9.480  20.988  1.00  0.00              
ATOM   3403  N   THR   217      -2.083  -8.587  20.364  1.00  0.00              
ATOM   3404  CA  THR   217      -3.191  -9.504  20.550  1.00  0.00              
ATOM   3405  C   THR   217      -3.652  -9.925  19.185  1.00  0.00              
ATOM   3406  O   THR   217      -3.699  -9.090  18.294  1.00  0.00              
ATOM   3407  CB  THR   217      -4.350  -8.835  21.323  1.00  0.00              
ATOM   3408  OG1 THR   217      -3.812  -8.472  22.605  1.00  0.00              
ATOM   3409  CG2 THR   217      -5.553  -9.811  21.458  1.00  0.00              
ATOM   3410  HA  THR   217      -2.863 -10.371  21.148  1.00  0.00              
ATOM   3411  HB  THR   217      -4.664  -7.920  20.787  1.00  0.00              
ATOM   3412  HG1 THR   217      -4.437  -8.001  23.143  1.00  0.00              
ATOM   3413 HG23 THR   217      -6.152  -9.805  20.533  1.00  0.00              
ATOM   3414 HG21 THR   217      -5.216 -10.843  21.648  1.00  0.00              
ATOM   3415 HG22 THR   217      -6.197  -9.504  22.295  1.00  0.00              
ATOM   3416  H   THR   217      -2.289  -7.621  20.196  1.00  0.00              
ATOM   3417  N   ARG   218      -3.998 -11.219  19.031  1.00  0.00              
ATOM   3418  CA  ARG   218      -4.551 -11.696  17.776  1.00  0.00              
ATOM   3419  C   ARG   218      -5.728 -12.561  18.093  1.00  0.00              
ATOM   3420  O   ARG   218      -5.999 -12.807  19.258  1.00  0.00              
ATOM   3421  CB  ARG   218      -3.520 -12.606  17.086  1.00  0.00              
ATOM   3422  CG  ARG   218      -2.270 -11.780  16.728  1.00  0.00              
ATOM   3423  CD  ARG   218      -1.201 -12.769  16.237  1.00  0.00              
ATOM   3424  NE  ARG   218      -0.086 -12.063  15.651  1.00  0.00              
ATOM   3425  CZ  ARG   218       0.904 -12.709  15.088  1.00  0.00              
ATOM   3426  NH1 ARG   218       1.888 -12.014  14.615  1.00  0.00              
ATOM   3427  NH2 ARG   218       0.965 -14.022  14.972  1.00  0.00              
ATOM   3428  HA  ARG   218      -4.864 -10.879  17.106  1.00  0.00              
ATOM   3429  HB1 ARG   218      -3.237 -13.425  17.765  1.00  0.00              
ATOM   3430  HB2 ARG   218      -3.922 -13.055  16.163  1.00  0.00              
ATOM   3431  HG1 ARG   218      -2.515 -11.043  15.941  1.00  0.00              
ATOM   3432  HG2 ARG   218      -1.859 -11.260  17.606  1.00  0.00              
ATOM   3433  HD1 ARG   218      -0.840 -13.383  17.079  1.00  0.00              
ATOM   3434  HD2 ARG   218      -1.667 -13.412  15.484  1.00  0.00              
ATOM   3435  HE  ARG   218      -0.087 -11.027  15.675  1.00  0.00              
ATOM   3436 HH12 ARG   218       2.672 -12.493  14.164  1.00  0.00              
ATOM   3437 HH11 ARG   218       1.891 -10.981  14.668  1.00  0.00              
ATOM   3438 HH22 ARG   218       1.771 -14.463  14.510  1.00  0.00              
ATOM   3439 HH21 ARG   218       0.230 -14.643  15.323  1.00  0.00              
ATOM   3440  H   ARG   218      -3.893 -11.894  19.764  1.00  0.00              
ATOM   3441  N   LYS   219      -6.422 -13.036  17.044  1.00  0.00              
ATOM   3442  CA  LYS   219      -7.565 -13.886  17.299  1.00  0.00              
ATOM   3443  C   LYS   219      -7.123 -15.130  18.036  1.00  0.00              
ATOM   3444  O   LYS   219      -7.742 -15.478  19.030  1.00  0.00              
ATOM   3445  CB  LYS   219      -8.266 -14.248  15.966  1.00  0.00              
ATOM   3446  CG  LYS   219      -9.626 -14.924  16.260  1.00  0.00              
ATOM   3447  CD  LYS   219     -10.458 -15.078  14.959  1.00  0.00              
ATOM   3448  CE  LYS   219     -11.893 -15.596  15.254  1.00  0.00              
ATOM   3449  NZ  LYS   219     -11.905 -16.980  15.779  1.00  0.00              
ATOM   3450  HA  LYS   219      -8.254 -13.294  17.926  1.00  0.00              
ATOM   3451  HB1 LYS   219      -8.438 -13.316  15.401  1.00  0.00              
ATOM   3452  HB2 LYS   219      -7.628 -14.908  15.353  1.00  0.00              
ATOM   3453  HG1 LYS   219      -9.427 -15.901  16.728  1.00  0.00              
ATOM   3454  HG2 LYS   219     -10.198 -14.306  16.973  1.00  0.00              
ATOM   3455  HD1 LYS   219     -10.547 -14.093  14.468  1.00  0.00              
ATOM   3456  HD2 LYS   219      -9.940 -15.759  14.264  1.00  0.00              
ATOM   3457  HE1 LYS   219     -12.388 -14.922  15.976  1.00  0.00              
ATOM   3458  HE2 LYS   219     -12.471 -15.563  14.313  1.00  0.00              
ATOM   3459  HZ1 LYS   219     -11.465 -17.069  16.762  1.00  0.00              
ATOM   3460  HZ2 LYS   219     -12.922 -17.329  15.894  1.00  0.00              
ATOM   3461  HZ3 LYS   219     -11.398 -17.671  15.118  1.00  0.00              
ATOM   3462  H   LYS   219      -6.187 -12.805  16.097  1.00  0.00              
ATOM   3463  N   ASP   220      -6.055 -15.813  17.564  1.00  0.00              
ATOM   3464  CA  ASP   220      -5.625 -17.045  18.223  1.00  0.00              
ATOM   3465  C   ASP   220      -5.154 -16.785  19.638  1.00  0.00              
ATOM   3466  O   ASP   220      -5.535 -17.520  20.535  1.00  0.00              
ATOM   3467  CB  ASP   220      -4.471 -17.722  17.433  1.00  0.00              
ATOM   3468  CG  ASP   220      -4.908 -18.224  16.078  1.00  0.00              
ATOM   3469  OD1 ASP   220      -6.140 -18.338  15.827  1.00  0.00              
ATOM   3470  OD2 ASP   220      -4.010 -18.516  15.243  1.00  0.00              
ATOM   3471  HA  ASP   220      -6.480 -17.742  18.267  1.00  0.00              
ATOM   3472  HB1 ASP   220      -3.646 -17.002  17.304  1.00  0.00              
ATOM   3473  HB2 ASP   220      -4.089 -18.581  18.006  1.00  0.00              
ATOM   3474  H   ASP   220      -5.551 -15.489  16.759  1.00  0.00              
ATOM   3475  N   GLY   221      -4.312 -15.753  19.859  1.00  0.00              
ATOM   3476  CA  GLY   221      -3.767 -15.528  21.195  1.00  0.00              
ATOM   3477  C   GLY   221      -2.806 -14.367  21.187  1.00  0.00              
ATOM   3478  O   GLY   221      -3.009 -13.474  20.379  1.00  0.00              
ATOM   3479  HA2 GLY   221      -3.242 -16.438  21.525  1.00  0.00              
ATOM   3480  HA1 GLY   221      -4.579 -15.301  21.902  1.00  0.00              
ATOM   3481  H   GLY   221      -4.038 -15.148  19.113  1.00  0.00              
ATOM   3482  N   ASN   222      -1.776 -14.356  22.066  1.00  0.00              
ATOM   3483  CA  ASN   222      -0.811 -13.260  22.056  1.00  0.00              
ATOM   3484  C   ASN   222       0.424 -13.722  21.320  1.00  0.00              
ATOM   3485  O   ASN   222       0.893 -14.805  21.634  1.00  0.00              
ATOM   3486  CB  ASN   222      -0.457 -12.827  23.502  1.00  0.00              
ATOM   3487  CG  ASN   222      -1.712 -12.358  24.205  1.00  0.00              
ATOM   3488  OD1 ASN   222      -2.240 -11.325  23.820  1.00  0.00              
ATOM   3489  ND2 ASN   222      -2.221 -13.084  25.225  1.00  0.00              
ATOM   3490  HA  ASN   222      -1.235 -12.374  21.563  1.00  0.00              
ATOM   3491  HB1 ASN   222       0.004 -13.677  24.030  1.00  0.00              
ATOM   3492  HB2 ASN   222       0.276 -12.004  23.482  1.00  0.00              
ATOM   3493 HD22 ASN   222      -3.060 -12.782  25.680  1.00  0.00              
ATOM   3494 HD21 ASN   222      -1.781 -13.925  25.541  1.00  0.00              
ATOM   3495  H   ASN   222      -1.628 -15.110  22.710  1.00  0.00              
ATOM   3496  N   ALA   223       0.962 -12.930  20.360  1.00  0.00              
ATOM   3497  CA  ALA   223       2.232 -13.286  19.731  1.00  0.00              
ATOM   3498  C   ALA   223       3.252 -12.345  20.316  1.00  0.00              
ATOM   3499  O   ALA   223       2.897 -11.203  20.560  1.00  0.00              
ATOM   3500  CB  ALA   223       2.190 -13.166  18.188  1.00  0.00              
ATOM   3501  HA  ALA   223       2.518 -14.327  19.954  1.00  0.00              
ATOM   3502  HB1 ALA   223       3.176 -13.405  17.762  1.00  0.00              
ATOM   3503  HB2 ALA   223       1.450 -13.872  17.787  1.00  0.00              
ATOM   3504  HB3 ALA   223       1.912 -12.153  17.874  1.00  0.00              
ATOM   3505  H   ALA   223       0.560 -12.046  20.112  1.00  0.00              
ATOM   3506  N   SER   224       4.503 -12.801  20.554  1.00  0.00              
ATOM   3507  CA  SER   224       5.515 -11.918  21.119  1.00  0.00              
ATOM   3508  C   SER   224       6.787 -12.085  20.334  1.00  0.00              
ATOM   3509  O   SER   224       6.951 -13.088  19.659  1.00  0.00              
ATOM   3510  CB  SER   224       5.763 -12.255  22.609  1.00  0.00              
ATOM   3511  OG  SER   224       6.289 -13.589  22.706  1.00  0.00              
ATOM   3512  HA  SER   224       5.214 -10.864  21.038  1.00  0.00              
ATOM   3513  HB1 SER   224       6.476 -11.530  23.039  1.00  0.00              
ATOM   3514  HB2 SER   224       4.809 -12.187  23.158  1.00  0.00              
ATOM   3515  HG  SER   224       6.461 -13.848  23.606  1.00  0.00              
ATOM   3516  H   SER   224       4.770 -13.749  20.368  1.00  0.00              
ATOM   3517  N   GLY   225       7.698 -11.100  20.424  1.00  0.00              
ATOM   3518  CA  GLY   225       8.972 -11.244  19.743  1.00  0.00              
ATOM   3519  C   GLY   225       9.842 -10.086  20.127  1.00  0.00              
ATOM   3520  O   GLY   225       9.334  -9.133  20.695  1.00  0.00              
ATOM   3521  HA2 GLY   225       8.844 -11.265  18.653  1.00  0.00              
ATOM   3522  HA1 GLY   225       9.459 -12.178  20.059  1.00  0.00              
ATOM   3523  H   GLY   225       7.522 -10.273  20.965  1.00  0.00              
ATOM   3524  N   THR   226      11.154 -10.161  19.831  1.00  0.00              
ATOM   3525  CA  THR   226      12.040  -9.062  20.185  1.00  0.00              
ATOM   3526  C   THR   226      12.200  -8.076  19.049  1.00  0.00              
ATOM   3527  O   THR   226      12.138  -6.882  19.308  1.00  0.00              
ATOM   3528  CB  THR   226      13.430  -9.626  20.559  1.00  0.00              
ATOM   3529  OG1 THR   226      13.279 -10.551  21.646  1.00  0.00              
ATOM   3530  CG2 THR   226      14.395  -8.462  20.930  1.00  0.00              
ATOM   3531  HA  THR   226      11.656  -8.534  21.072  1.00  0.00              
ATOM   3532  HB  THR   226      13.801 -10.201  19.697  1.00  0.00              
ATOM   3533  HG1 THR   226      14.100 -10.969  21.887  1.00  0.00              
ATOM   3534 HG23 THR   226      15.275  -8.552  20.309  1.00  0.00              
ATOM   3535 HG21 THR   226      14.021  -7.457  20.724  1.00  0.00              
ATOM   3536 HG22 THR   226      14.680  -8.514  21.988  1.00  0.00              
ATOM   3537  H   THR   226      11.532 -10.966  19.374  1.00  0.00              
ATOM   3538  N   THR   227      12.465  -8.539  17.804  1.00  0.00              
ATOM   3539  CA  THR   227      12.973  -7.621  16.786  1.00  0.00              
ATOM   3540  C   THR   227      11.890  -7.178  15.831  1.00  0.00              
ATOM   3541  O   THR   227      10.808  -7.744  15.820  1.00  0.00              
ATOM   3542  CB  THR   227      14.114  -8.304  15.986  1.00  0.00              
ATOM   3543  OG1 THR   227      13.538  -9.353  15.199  1.00  0.00              
ATOM   3544  CG2 THR   227      15.233  -8.861  16.911  1.00  0.00              
ATOM   3545  HA  THR   227      13.423  -6.737  17.267  1.00  0.00              
ATOM   3546  HB  THR   227      14.562  -7.571  15.297  1.00  0.00              
ATOM   3547  HG1 THR   227      14.194  -9.771  14.649  1.00  0.00              
ATOM   3548 HG23 THR   227      16.008  -8.108  17.075  1.00  0.00              
ATOM   3549 HG21 THR   227      14.843  -9.164  17.886  1.00  0.00              
ATOM   3550 HG22 THR   227      15.714  -9.738  16.463  1.00  0.00              
ATOM   3551  H   THR   227      12.389  -9.511  17.572  1.00  0.00              
ATOM   3552  N   LEU   228      12.210  -6.153  15.007  1.00  0.00              
ATOM   3553  CA  LEU   228      11.297  -5.714  13.957  1.00  0.00              
ATOM   3554  C   LEU   228      11.130  -6.837  12.962  1.00  0.00              
ATOM   3555  O   LEU   228      10.018  -7.075  12.518  1.00  0.00              
ATOM   3556  CB  LEU   228      11.878  -4.465  13.230  1.00  0.00              
ATOM   3557  CG  LEU   228      10.983  -3.873  12.101  1.00  0.00              
ATOM   3558  CD1 LEU   228       9.626  -3.350  12.647  1.00  0.00              
ATOM   3559  CD2 LEU   228      11.736  -2.709  11.396  1.00  0.00              
ATOM   3560  HA  LEU   228      10.342  -5.472  14.448  1.00  0.00              
ATOM   3561  HB1 LEU   228      12.058  -3.683  13.983  1.00  0.00              
ATOM   3562  HB2 LEU   228      12.854  -4.740  12.794  1.00  0.00              
ATOM   3563  HG  LEU   228      10.783  -4.654  11.347  1.00  0.00              
ATOM   3564 HD21 LEU   228      12.697  -3.061  10.993  1.00  0.00              
ATOM   3565 HD22 LEU   228      11.137  -2.306  10.563  1.00  0.00              
ATOM   3566 HD23 LEU   228      11.936  -1.895  12.108  1.00  0.00              
ATOM   3567 HD11 LEU   228       9.780  -2.622  13.458  1.00  0.00              
ATOM   3568 HD12 LEU   228       9.043  -2.867  11.848  1.00  0.00              
ATOM   3569 HD13 LEU   228       9.031  -4.183  13.034  1.00  0.00              
ATOM   3570  H   LEU   228      13.094  -5.691  15.084  1.00  0.00              
ATOM   3571  N   LEU   229      12.226  -7.540  12.592  1.00  0.00              
ATOM   3572  CA  LEU   229      12.091  -8.608  11.607  1.00  0.00              
ATOM   3573  C   LEU   229      11.079  -9.611  12.092  1.00  0.00              
ATOM   3574  O   LEU   229      10.241 -10.040  11.314  1.00  0.00              
ATOM   3575  CB  LEU   229      13.422  -9.361  11.337  1.00  0.00              
ATOM   3576  CG  LEU   229      13.300 -10.414  10.192  1.00  0.00              
ATOM   3577  CD1 LEU   229      13.136  -9.712   8.818  1.00  0.00              
ATOM   3578  CD2 LEU   229      14.554 -11.331  10.168  1.00  0.00              
ATOM   3579  HA  LEU   229      11.727  -8.125  10.692  1.00  0.00              
ATOM   3580  HB1 LEU   229      14.197  -8.622  11.085  1.00  0.00              
ATOM   3581  HB2 LEU   229      13.739  -9.862  12.263  1.00  0.00              
ATOM   3582  HG  LEU   229      12.431 -11.073  10.362  1.00  0.00              
ATOM   3583 HD21 LEU   229      14.685 -11.839  11.137  1.00  0.00              
ATOM   3584 HD22 LEU   229      14.459 -12.101   9.385  1.00  0.00              
ATOM   3585 HD23 LEU   229      15.454 -10.739   9.962  1.00  0.00              
ATOM   3586 HD11 LEU   229      13.943  -8.981   8.707  1.00  0.00              
ATOM   3587 HD12 LEU   229      13.193 -10.436   7.992  1.00  0.00              
ATOM   3588 HD13 LEU   229      12.187  -9.170   8.734  1.00  0.00              
ATOM   3589  H   LEU   229      13.134  -7.339  12.963  1.00  0.00              
ATOM   3590  N   GLU   230      11.145  -9.986  13.387  1.00  0.00              
ATOM   3591  CA  GLU   230      10.149 -10.914  13.909  1.00  0.00              
ATOM   3592  C   GLU   230       8.801 -10.260  13.710  1.00  0.00              
ATOM   3593  O   GLU   230       7.914 -10.911  13.187  1.00  0.00              
ATOM   3594  CB  GLU   230      10.364 -11.253  15.410  1.00  0.00              
ATOM   3595  CG  GLU   230      11.649 -12.092  15.643  1.00  0.00              
ATOM   3596  CD  GLU   230      11.918 -12.240  17.118  1.00  0.00              
ATOM   3597  OE1 GLU   230      11.016 -12.743  17.841  1.00  0.00              
ATOM   3598  OE2 GLU   230      13.028 -11.849  17.575  1.00  0.00              
ATOM   3599  HA  GLU   230      10.202 -11.850  13.325  1.00  0.00              
ATOM   3600  HB1 GLU   230      10.415 -10.318  15.988  1.00  0.00              
ATOM   3601  HB2 GLU   230       9.499 -11.832  15.771  1.00  0.00              
ATOM   3602  HG1 GLU   230      11.534 -13.093  15.199  1.00  0.00              
ATOM   3603  HG2 GLU   230      12.513 -11.616  15.160  1.00  0.00              
ATOM   3604  H   GLU   230      11.818  -9.595  14.014  1.00  0.00              
ATOM   3605  N   ALA   231       8.630  -8.969  14.092  1.00  0.00              
ATOM   3606  CA  ALA   231       7.326  -8.305  13.943  1.00  0.00              
ATOM   3607  C   ALA   231       6.796  -8.328  12.517  1.00  0.00              
ATOM   3608  O   ALA   231       5.598  -8.259  12.305  1.00  0.00              
ATOM   3609  CB  ALA   231       7.411  -6.830  14.418  1.00  0.00              
ATOM   3610  HA  ALA   231       6.623  -8.814  14.627  1.00  0.00              
ATOM   3611  HB1 ALA   231       6.405  -6.401  14.430  1.00  0.00              
ATOM   3612  HB2 ALA   231       7.834  -6.751  15.431  1.00  0.00              
ATOM   3613  HB3 ALA   231       8.025  -6.236  13.736  1.00  0.00              
ATOM   3614  H   ALA   231       9.391  -8.443  14.477  1.00  0.00              
ATOM   3615  N   LEU   232       7.681  -8.433  11.497  1.00  0.00              
ATOM   3616  CA  LEU   232       7.224  -8.557  10.111  1.00  0.00              
ATOM   3617  C   LEU   232       6.872  -9.994   9.783  1.00  0.00              
ATOM   3618  O   LEU   232       5.839 -10.251   9.180  1.00  0.00              
ATOM   3619  CB  LEU   232       8.359  -8.084   9.157  1.00  0.00              
ATOM   3620  CG  LEU   232       8.705  -6.572   9.326  1.00  0.00              
ATOM   3621  CD1 LEU   232       9.991  -6.232   8.532  1.00  0.00              
ATOM   3622  CD2 LEU   232       7.549  -5.676   8.825  1.00  0.00              
ATOM   3623  HA  LEU   232       6.313  -7.957   9.950  1.00  0.00              
ATOM   3624  HB1 LEU   232       9.270  -8.660   9.380  1.00  0.00              
ATOM   3625  HB2 LEU   232       8.085  -8.305   8.110  1.00  0.00              
ATOM   3626  HG  LEU   232       8.882  -6.317  10.381  1.00  0.00              
ATOM   3627 HD21 LEU   232       6.638  -5.736   9.439  1.00  0.00              
ATOM   3628 HD22 LEU   232       7.855  -4.624   8.758  1.00  0.00              
ATOM   3629 HD23 LEU   232       7.345  -6.034   7.821  1.00  0.00              
ATOM   3630 HD11 LEU   232       9.909  -6.624   7.516  1.00  0.00              
ATOM   3631 HD12 LEU   232      10.124  -5.143   8.484  1.00  0.00              
ATOM   3632 HD13 LEU   232      10.882  -6.673   8.996  1.00  0.00              
ATOM   3633  H   LEU   232       8.665  -8.446  11.687  1.00  0.00              
ATOM   3634  N   ASP   233       7.737 -10.950  10.189  1.00  0.00              
ATOM   3635  CA  ASP   233       7.426 -12.372  10.009  1.00  0.00              
ATOM   3636  C   ASP   233       6.087 -12.684  10.652  1.00  0.00              
ATOM   3637  O   ASP   233       5.286 -13.479  10.185  1.00  0.00              
ATOM   3638  CB  ASP   233       8.510 -13.256  10.691  1.00  0.00              
ATOM   3639  CG  ASP   233       8.436 -14.681  10.214  1.00  0.00              
ATOM   3640  OD1 ASP   233       8.313 -14.880   8.978  1.00  0.00              
ATOM   3641  OD2 ASP   233       8.510 -15.610  11.062  1.00  0.00              
ATOM   3642  HA  ASP   233       7.365 -12.560   8.931  1.00  0.00              
ATOM   3643  HB1 ASP   233       9.509 -12.875  10.438  1.00  0.00              
ATOM   3644  HB2 ASP   233       8.401 -13.213  11.786  1.00  0.00              
ATOM   3645  H   ASP   233       8.570 -10.699  10.683  1.00  0.00              
ATOM   3646  N   CYS   234       5.869 -12.006  11.800  1.00  0.00              
ATOM   3647  CA  CYS   234       4.616 -12.111  12.559  1.00  0.00              
ATOM   3648  C   CYS   234       3.363 -11.689  11.786  1.00  0.00              
ATOM   3649  O   CYS   234       2.276 -12.086  12.176  1.00  0.00              
ATOM   3650  CB  CYS   234       4.892 -11.258  13.849  1.00  0.00              
ATOM   3651  SG  CYS   234       5.960 -12.304  14.901  1.00  0.00              
ATOM   3652  HA  CYS   234       4.472 -13.176  12.829  1.00  0.00              
ATOM   3653  HB1 CYS   234       5.340 -10.333  13.528  1.00  0.00              
ATOM   3654  HB2 CYS   234       4.081 -10.905  14.475  1.00  0.00              
ATOM   3655  HG  CYS   234       6.524 -11.587  15.278  1.00  0.00              
ATOM   3656  H   CYS   234       6.599 -11.447  12.190  1.00  0.00              
ATOM   3657  N   ILE   235       3.440 -10.900  10.688  1.00  0.00              
ATOM   3658  CA  ILE   235       2.223 -10.492   9.948  1.00  0.00              
ATOM   3659  C   ILE   235       1.324 -11.667   9.632  1.00  0.00              
ATOM   3660  O   ILE   235       1.845 -12.693   9.224  1.00  0.00              
ATOM   3661  CB  ILE   235       2.641  -9.750   8.642  1.00  0.00              
ATOM   3662  CG1 ILE   235       3.110  -8.328   9.072  1.00  0.00              
ATOM   3663  CG2 ILE   235       1.535  -9.719   7.548  1.00  0.00              
ATOM   3664  CD1 ILE   235       3.958  -7.616   8.001  1.00  0.00              
ATOM   3665  HA  ILE   235       1.653  -9.802  10.595  1.00  0.00              
ATOM   3666  HB  ILE   235       3.471 -10.322   8.193  1.00  0.00              
ATOM   3667 HG11 ILE   235       2.236  -7.708   9.321  1.00  0.00              
ATOM   3668 HG12 ILE   235       3.742  -8.381   9.974  1.00  0.00              
ATOM   3669 HD11 ILE   235       3.369  -7.385   7.102  1.00  0.00              
ATOM   3670 HD12 ILE   235       4.329  -6.678   8.443  1.00  0.00              
ATOM   3671 HD13 ILE   235       4.813  -8.252   7.726  1.00  0.00              
ATOM   3672 HG21 ILE   235       0.635  -9.222   7.917  1.00  0.00              
ATOM   3673 HG22 ILE   235       1.875  -9.175   6.661  1.00  0.00              
ATOM   3674 HG23 ILE   235       1.267 -10.735   7.222  1.00  0.00              
ATOM   3675  H   ILE   235       4.338 -10.571  10.387  1.00  0.00              
ATOM   3676  N   LEU   236      -0.018 -11.540   9.806  1.00  0.00              
ATOM   3677  CA  LEU   236      -0.898 -12.681   9.548  1.00  0.00              
ATOM   3678  C   LEU   236      -1.053 -12.882   8.058  1.00  0.00              
ATOM   3679  O   LEU   236      -1.092 -11.874   7.371  1.00  0.00              
ATOM   3680  CB  LEU   236      -2.332 -12.545  10.148  1.00  0.00              
ATOM   3681  CG  LEU   236      -2.331 -12.443  11.699  1.00  0.00              
ATOM   3682  CD1 LEU   236      -3.725 -11.979  12.213  1.00  0.00              
ATOM   3683  CD2 LEU   236      -1.935 -13.805  12.325  1.00  0.00              
ATOM   3684  HA  LEU   236      -0.401 -13.549  10.001  1.00  0.00              
ATOM   3685  HB1 LEU   236      -2.824 -11.646   9.761  1.00  0.00              
ATOM   3686  HB2 LEU   236      -2.968 -13.386   9.828  1.00  0.00              
ATOM   3687  HG  LEU   236      -1.604 -11.678  12.026  1.00  0.00              
ATOM   3688 HD21 LEU   236      -0.851 -13.975  12.237  1.00  0.00              
ATOM   3689 HD22 LEU   236      -2.200 -13.808  13.385  1.00  0.00              
ATOM   3690 HD23 LEU   236      -2.475 -14.635  11.845  1.00  0.00              
ATOM   3691 HD11 LEU   236      -4.507 -12.700  11.920  1.00  0.00              
ATOM   3692 HD12 LEU   236      -3.712 -11.890  13.313  1.00  0.00              
ATOM   3693 HD13 LEU   236      -3.977 -10.988  11.795  1.00  0.00              
ATOM   3694  H   LEU   236      -0.433 -10.685  10.120  1.00  0.00              
ATOM   3695  N   PRO   237      -1.148 -14.128   7.518  1.00  0.00              
ATOM   3696  CA  PRO   237      -1.309 -14.290   6.079  1.00  0.00              
ATOM   3697  C   PRO   237      -2.671 -13.821   5.605  1.00  0.00              
ATOM   3698  O   PRO   237      -3.630 -14.432   6.053  1.00  0.00              
ATOM   3699  CB  PRO   237      -1.203 -15.835   5.930  1.00  0.00              
ATOM   3700  CG  PRO   237      -1.519 -16.412   7.333  1.00  0.00              
ATOM   3701  CD  PRO   237      -1.034 -15.337   8.332  1.00  0.00              
ATOM   3702  HA  PRO   237      -0.461 -13.813   5.571  1.00  0.00              
ATOM   3703  HD2 PRO   237       0.017 -15.520   8.616  1.00  0.00              
ATOM   3704  HD1 PRO   237      -1.671 -15.348   9.232  1.00  0.00              
ATOM   3705  HG2 PRO   237      -1.038 -17.391   7.507  1.00  0.00              
ATOM   3706  HG1 PRO   237      -2.611 -16.527   7.444  1.00  0.00              
ATOM   3707  HB1 PRO   237      -1.876 -16.243   5.157  1.00  0.00              
ATOM   3708  HB2 PRO   237      -0.177 -16.120   5.653  1.00  0.00              
ATOM   3709  N   PRO   238      -2.863 -12.802   4.724  1.00  0.00              
ATOM   3710  CA  PRO   238      -4.210 -12.539   4.236  1.00  0.00              
ATOM   3711  C   PRO   238      -4.638 -13.628   3.278  1.00  0.00              
ATOM   3712  O   PRO   238      -3.791 -14.395   2.847  1.00  0.00              
ATOM   3713  CB  PRO   238      -4.022 -11.185   3.513  1.00  0.00              
ATOM   3714  CG  PRO   238      -2.531 -11.186   3.118  1.00  0.00              
ATOM   3715  CD  PRO   238      -1.793 -11.926   4.256  1.00  0.00              
ATOM   3716  HA  PRO   238      -4.927 -12.433   5.068  1.00  0.00              
ATOM   3717  HD2 PRO   238      -1.519 -11.206   5.043  1.00  0.00              
ATOM   3718  HD1 PRO   238      -0.901 -12.429   3.852  1.00  0.00              
ATOM   3719  HG2 PRO   238      -2.159 -10.166   2.959  1.00  0.00              
ATOM   3720  HG1 PRO   238      -2.415 -11.770   2.194  1.00  0.00              
ATOM   3721  HB1 PRO   238      -4.675 -11.065   2.633  1.00  0.00              
ATOM   3722  HB2 PRO   238      -4.201 -10.350   4.211  1.00  0.00              
ATOM   3723  N   THR   239      -5.952 -13.697   2.944  1.00  0.00              
ATOM   3724  CA  THR   239      -6.451 -14.730   2.030  1.00  0.00              
ATOM   3725  C   THR   239      -6.516 -14.153   0.639  1.00  0.00              
ATOM   3726  O   THR   239      -6.964 -13.023   0.531  1.00  0.00              
ATOM   3727  CB  THR   239      -7.868 -15.193   2.465  1.00  0.00              
ATOM   3728  OG1 THR   239      -7.758 -15.780   3.773  1.00  0.00              
ATOM   3729  CG2 THR   239      -8.480 -16.199   1.449  1.00  0.00              
ATOM   3730  HA  THR   239      -5.787 -15.612   2.047  1.00  0.00              
ATOM   3731  HB  THR   239      -8.521 -14.304   2.535  1.00  0.00              
ATOM   3732  HG1 THR   239      -8.605 -16.016   4.139  1.00  0.00              
ATOM   3733 HG23 THR   239      -8.943 -15.654   0.612  1.00  0.00              
ATOM   3734 HG21 THR   239      -7.714 -16.877   1.044  1.00  0.00              
ATOM   3735 HG22 THR   239      -9.255 -16.811   1.934  1.00  0.00              
ATOM   3736  H   THR   239      -6.596 -13.012   3.299  1.00  0.00              
ATOM   3737  N   ARG   240      -6.081 -14.883  -0.420  1.00  0.00              
ATOM   3738  CA  ARG   240      -6.037 -14.280  -1.751  1.00  0.00              
ATOM   3739  C   ARG   240      -7.321 -14.474  -2.522  1.00  0.00              
ATOM   3740  O   ARG   240      -7.952 -15.501  -2.324  1.00  0.00              
ATOM   3741  CB  ARG   240      -4.835 -14.804  -2.592  1.00  0.00              
ATOM   3742  CG  ARG   240      -3.456 -14.542  -1.916  1.00  0.00              
ATOM   3743  CD  ARG   240      -3.182 -13.051  -1.579  1.00  0.00              
ATOM   3744  NE  ARG   240      -1.896 -12.858  -0.910  1.00  0.00              
ATOM   3745  CZ  ARG   240      -1.583 -11.740  -0.285  1.00  0.00              
ATOM   3746  NH1 ARG   240      -2.338 -10.663  -0.315  1.00  0.00              
ATOM   3747  NH2 ARG   240      -0.473 -11.694   0.414  1.00  0.00              
ATOM   3748  HA  ARG   240      -5.921 -13.205  -1.605  1.00  0.00              
ATOM   3749  HB1 ARG   240      -4.960 -15.892  -2.732  1.00  0.00              
ATOM   3750  HB2 ARG   240      -4.836 -14.347  -3.595  1.00  0.00              
ATOM   3751  HG1 ARG   240      -3.378 -15.130  -0.987  1.00  0.00              
ATOM   3752  HG2 ARG   240      -2.667 -14.877  -2.608  1.00  0.00              
ATOM   3753  HD1 ARG   240      -3.251 -12.441  -2.495  1.00  0.00              
ATOM   3754  HD2 ARG   240      -3.934 -12.736  -0.844  1.00  0.00              
ATOM   3755  HE  ARG   240      -1.248 -13.662  -0.876  1.00  0.00              
ATOM   3756 HH12 ARG   240      -2.064  -9.810   0.194  1.00  0.00              
ATOM   3757 HH11 ARG   240      -3.211 -10.621  -0.855  1.00  0.00              
ATOM   3758 HH22 ARG   240      -0.219 -10.845   0.938  1.00  0.00              
ATOM   3759 HH21 ARG   240       0.155 -12.509   0.480  1.00  0.00              
ATOM   3760  H   ARG   240      -5.763 -15.828  -0.319  1.00  0.00              
ATOM   3761  N   PRO   241      -7.743 -13.535  -3.414  1.00  0.00              
ATOM   3762  CA  PRO   241      -8.987 -13.732  -4.154  1.00  0.00              
ATOM   3763  C   PRO   241      -8.916 -14.723  -5.306  1.00  0.00              
ATOM   3764  O   PRO   241      -9.605 -14.509  -6.289  1.00  0.00              
ATOM   3765  CB  PRO   241      -9.208 -12.271  -4.636  1.00  0.00              
ATOM   3766  CG  PRO   241      -7.795 -11.670  -4.783  1.00  0.00              
ATOM   3767  CD  PRO   241      -7.072 -12.239  -3.551  1.00  0.00              
ATOM   3768  HA  PRO   241      -9.813 -14.026  -3.484  1.00  0.00              
ATOM   3769  HD2 PRO   241      -7.303 -11.619  -2.668  1.00  0.00              
ATOM   3770  HD1 PRO   241      -5.984 -12.257  -3.727  1.00  0.00              
ATOM   3771  HG2 PRO   241      -7.785 -10.567  -4.814  1.00  0.00              
ATOM   3772  HG1 PRO   241      -7.314 -12.065  -5.688  1.00  0.00              
ATOM   3773  HB1 PRO   241      -9.777 -12.202  -5.568  1.00  0.00              
ATOM   3774  HB2 PRO   241      -9.720 -11.681  -3.860  1.00  0.00              
ATOM   3775  N   THR   242      -8.134 -15.826  -5.244  1.00  0.00              
ATOM   3776  CA  THR   242      -8.087 -16.768  -6.371  1.00  0.00              
ATOM   3777  C   THR   242      -9.433 -17.422  -6.597  1.00  0.00              
ATOM   3778  O   THR   242      -9.777 -17.678  -7.739  1.00  0.00              
ATOM   3779  CB  THR   242      -7.096 -17.926  -6.080  1.00  0.00              
ATOM   3780  OG1 THR   242      -7.529 -18.536  -4.850  1.00  0.00              
ATOM   3781  CG2 THR   242      -5.626 -17.428  -5.972  1.00  0.00              
ATOM   3782  HA  THR   242      -7.772 -16.242  -7.288  1.00  0.00              
ATOM   3783  HB  THR   242      -7.175 -18.672  -6.894  1.00  0.00              
ATOM   3784  HG1 THR   242      -7.032 -19.314  -4.626  1.00  0.00              
ATOM   3785 HG23 THR   242      -5.127 -17.508  -6.949  1.00  0.00              
ATOM   3786 HG21 THR   242      -5.565 -16.383  -5.634  1.00  0.00              
ATOM   3787 HG22 THR   242      -5.066 -18.047  -5.258  1.00  0.00              
ATOM   3788  H   THR   242      -7.602 -16.036  -4.425  1.00  0.00              
ATOM   3789  N   ASP   243     -10.201 -17.727  -5.527  1.00  0.00              
ATOM   3790  CA  ASP   243     -11.512 -18.358  -5.711  1.00  0.00              
ATOM   3791  C   ASP   243     -12.552 -17.422  -6.294  1.00  0.00              
ATOM   3792  O   ASP   243     -13.472 -17.909  -6.935  1.00  0.00              
ATOM   3793  CB  ASP   243     -12.052 -18.873  -4.348  1.00  0.00              
ATOM   3794  CG  ASP   243     -11.153 -19.935  -3.765  1.00  0.00              
ATOM   3795  OD1 ASP   243     -10.583 -20.744  -4.547  1.00  0.00              
ATOM   3796  OD2 ASP   243     -11.007 -19.975  -2.513  1.00  0.00              
ATOM   3797  HA  ASP   243     -11.406 -19.218  -6.394  1.00  0.00              
ATOM   3798  HB1 ASP   243     -12.143 -18.028  -3.646  1.00  0.00              
ATOM   3799  HB2 ASP   243     -13.055 -19.308  -4.485  1.00  0.00              
ATOM   3800  H   ASP   243      -9.882 -17.527  -4.598  1.00  0.00              
ATOM   3801  N   LYS   244     -12.452 -16.093  -6.067  1.00  0.00              
ATOM   3802  CA  LYS   244     -13.534 -15.191  -6.475  1.00  0.00              
ATOM   3803  C   LYS   244     -13.680 -15.147  -7.980  1.00  0.00              
ATOM   3804  O   LYS   244     -12.687 -15.414  -8.631  1.00  0.00              
ATOM   3805  CB  LYS   244     -13.276 -13.740  -5.984  1.00  0.00              
ATOM   3806  CG  LYS   244     -13.476 -13.619  -4.451  1.00  0.00              
ATOM   3807  CD  LYS   244     -13.042 -12.214  -3.962  1.00  0.00              
ATOM   3808  CE  LYS   244     -13.156 -12.097  -2.420  1.00  0.00              
ATOM   3809  NZ  LYS   244     -12.649 -10.784  -1.965  1.00  0.00              
ATOM   3810  HA  LYS   244     -14.446 -15.562  -5.988  1.00  0.00              
ATOM   3811  HB1 LYS   244     -12.245 -13.469  -6.256  1.00  0.00              
ATOM   3812  HB2 LYS   244     -13.953 -13.026  -6.480  1.00  0.00              
ATOM   3813  HG1 LYS   244     -14.539 -13.778  -4.201  1.00  0.00              
ATOM   3814  HG2 LYS   244     -12.883 -14.391  -3.933  1.00  0.00              
ATOM   3815  HD1 LYS   244     -11.998 -12.044  -4.255  1.00  0.00              
ATOM   3816  HD2 LYS   244     -13.658 -11.439  -4.447  1.00  0.00              
ATOM   3817  HE1 LYS   244     -14.213 -12.216  -2.125  1.00  0.00              
ATOM   3818  HE2 LYS   244     -12.571 -12.899  -1.937  1.00  0.00              
ATOM   3819  HZ1 LYS   244     -13.192  -9.967  -2.419  1.00  0.00              
ATOM   3820  HZ2 LYS   244     -12.746 -10.685  -0.893  1.00  0.00              
ATOM   3821  HZ3 LYS   244     -11.602 -10.652  -2.203  1.00  0.00              
ATOM   3822  H   LYS   244     -11.662 -15.720  -5.578  1.00  0.00              
ATOM   3823  N   PRO   245     -14.850 -14.818  -8.590  1.00  0.00              
ATOM   3824  CA  PRO   245     -14.901 -14.677 -10.037  1.00  0.00              
ATOM   3825  C   PRO   245     -13.871 -13.726 -10.601  1.00  0.00              
ATOM   3826  O   PRO   245     -13.283 -12.952  -9.859  1.00  0.00              
ATOM   3827  CB  PRO   245     -16.335 -14.137 -10.246  1.00  0.00              
ATOM   3828  CG  PRO   245     -17.123 -14.686  -9.028  1.00  0.00              
ATOM   3829  CD  PRO   245     -16.104 -14.694  -7.860  1.00  0.00              
ATOM   3830  HA  PRO   245     -14.809 -15.688 -10.471  1.00  0.00              
ATOM   3831  HD2 PRO   245     -16.323 -15.563  -7.218  1.00  0.00              
ATOM   3832  HD1 PRO   245     -16.123 -13.772  -7.266  1.00  0.00              
ATOM   3833  HG2 PRO   245     -17.412 -15.732  -9.212  1.00  0.00              
ATOM   3834  HG1 PRO   245     -18.038 -14.115  -8.800  1.00  0.00              
ATOM   3835  HB1 PRO   245     -16.320 -13.038 -10.213  1.00  0.00              
ATOM   3836  HB2 PRO   245     -16.758 -14.436 -11.217  1.00  0.00              
ATOM   3837  N   LEU   246     -13.640 -13.797 -11.932  1.00  0.00              
ATOM   3838  CA  LEU   246     -12.527 -13.053 -12.517  1.00  0.00              
ATOM   3839  C   LEU   246     -12.784 -11.568 -12.659  1.00  0.00              
ATOM   3840  O   LEU   246     -13.839 -11.206 -13.155  1.00  0.00              
ATOM   3841  CB  LEU   246     -12.150 -13.642 -13.907  1.00  0.00              
ATOM   3842  CG  LEU   246     -11.007 -12.872 -14.628  1.00  0.00              
ATOM   3843  CD1 LEU   246      -9.644 -13.054 -13.926  1.00  0.00              
ATOM   3844  CD2 LEU   246     -10.887 -13.374 -16.082  1.00  0.00              
ATOM   3845  HA  LEU   246     -11.660 -13.212 -11.869  1.00  0.00              
ATOM   3846  HB1 LEU   246     -11.863 -14.704 -13.801  1.00  0.00              
ATOM   3847  HB2 LEU   246     -13.049 -13.595 -14.540  1.00  0.00              
ATOM   3848  HG  LEU   246     -11.227 -11.791 -14.687  1.00  0.00              
ATOM   3849 HD21 LEU   246     -11.848 -13.321 -16.622  1.00  0.00              
ATOM   3850 HD22 LEU   246     -10.168 -12.702 -16.579  1.00  0.00              
ATOM   3851 HD23 LEU   246     -10.522 -14.416 -16.094  1.00  0.00              
ATOM   3852 HD11 LEU   246      -9.418 -14.105 -13.711  1.00  0.00              
ATOM   3853 HD12 LEU   246      -8.851 -12.641 -14.562  1.00  0.00              
ATOM   3854 HD13 LEU   246      -9.661 -12.501 -12.992  1.00  0.00              
ATOM   3855  H   LEU   246     -14.186 -14.409 -12.515  1.00  0.00              
ATOM   3856  N   ARG   247     -11.789 -10.726 -12.272  1.00  0.00              
ATOM   3857  CA  ARG   247     -11.783  -9.308 -12.619  1.00  0.00              
ATOM   3858  C   ARG   247     -10.431  -8.993 -13.228  1.00  0.00              
ATOM   3859  O   ARG   247      -9.443  -9.367 -12.617  1.00  0.00              
ATOM   3860  CB  ARG   247     -11.958  -8.420 -11.358  1.00  0.00              
ATOM   3861  CG  ARG   247     -13.368  -8.501 -10.700  1.00  0.00              
ATOM   3862  CD  ARG   247     -14.467  -7.736 -11.492  1.00  0.00              
ATOM   3863  NE  ARG   247     -15.174  -8.728 -12.301  1.00  0.00              
ATOM   3864  CZ  ARG   247     -16.272  -9.361 -11.931  1.00  0.00              
ATOM   3865  NH1 ARG   247     -17.039  -9.020 -10.923  1.00  0.00              
ATOM   3866  NH2 ARG   247     -16.615 -10.428 -12.609  1.00  0.00              
ATOM   3867  HA  ARG   247     -12.552  -9.071 -13.363  1.00  0.00              
ATOM   3868  HB1 ARG   247     -11.202  -8.726 -10.619  1.00  0.00              
ATOM   3869  HB2 ARG   247     -11.736  -7.377 -11.634  1.00  0.00              
ATOM   3870  HG1 ARG   247     -13.679  -9.551 -10.576  1.00  0.00              
ATOM   3871  HG2 ARG   247     -13.284  -8.056  -9.696  1.00  0.00              
ATOM   3872  HD1 ARG   247     -15.073  -7.142 -10.805  1.00  0.00              
ATOM   3873  HD2 ARG   247     -13.998  -7.009 -12.159  1.00  0.00              
ATOM   3874  HE  ARG   247     -14.755  -8.970 -13.210  1.00  0.00              
ATOM   3875 HH12 ARG   247     -17.885  -9.564 -10.698  1.00  0.00              
ATOM   3876 HH11 ARG   247     -16.855  -8.200 -10.346  1.00  0.00              
ATOM   3877 HH22 ARG   247     -17.471 -10.956 -12.387  1.00  0.00              
ATOM   3878 HH21 ARG   247     -16.000 -10.815 -13.336  1.00  0.00              
ATOM   3879  H   ARG   247     -10.987 -11.047 -11.768  1.00  0.00              
ATOM   3880  N   LEU   248     -10.359  -8.310 -14.400  1.00  0.00              
ATOM   3881  CA  LEU   248      -9.064  -7.938 -14.974  1.00  0.00              
ATOM   3882  C   LEU   248      -9.238  -6.586 -15.658  1.00  0.00              
ATOM   3883  O   LEU   248      -9.490  -6.558 -16.851  1.00  0.00              
ATOM   3884  CB  LEU   248      -8.571  -9.115 -15.874  1.00  0.00              
ATOM   3885  CG  LEU   248      -7.088  -9.057 -16.365  1.00  0.00              
ATOM   3886  CD1 LEU   248      -6.787 -10.213 -17.359  1.00  0.00              
ATOM   3887  CD2 LEU   248      -6.738  -7.718 -17.037  1.00  0.00              
ATOM   3888  HA  LEU   248      -8.306  -7.834 -14.183  1.00  0.00              
ATOM   3889  HB1 LEU   248      -8.667 -10.048 -15.289  1.00  0.00              
ATOM   3890  HB2 LEU   248      -9.243  -9.195 -16.738  1.00  0.00              
ATOM   3891  HG  LEU   248      -6.400  -9.175 -15.517  1.00  0.00              
ATOM   3892 HD21 LEU   248      -6.757  -6.906 -16.302  1.00  0.00              
ATOM   3893 HD22 LEU   248      -5.741  -7.775 -17.485  1.00  0.00              
ATOM   3894 HD23 LEU   248      -7.462  -7.541 -17.831  1.00  0.00              
ATOM   3895 HD11 LEU   248      -7.404 -10.125 -18.268  1.00  0.00              
ATOM   3896 HD12 LEU   248      -5.727 -10.197 -17.658  1.00  0.00              
ATOM   3897 HD13 LEU   248      -7.001 -11.178 -16.876  1.00  0.00              
ATOM   3898  H   LEU   248     -11.183  -8.068 -14.918  1.00  0.00              
ATOM   3899  N   PRO   249      -9.117  -5.438 -14.940  1.00  0.00              
ATOM   3900  CA  PRO   249      -9.097  -4.133 -15.580  1.00  0.00              
ATOM   3901  C   PRO   249      -8.044  -4.002 -16.647  1.00  0.00              
ATOM   3902  O   PRO   249      -6.922  -4.419 -16.403  1.00  0.00              
ATOM   3903  CB  PRO   249      -8.804  -3.224 -14.365  1.00  0.00              
ATOM   3904  CG  PRO   249      -9.440  -3.987 -13.181  1.00  0.00              
ATOM   3905  CD  PRO   249      -9.059  -5.450 -13.493  1.00  0.00              
ATOM   3906  HA  PRO   249     -10.096  -3.883 -15.939  1.00  0.00              
ATOM   3907  HD2 PRO   249      -9.756  -6.166 -13.030  1.00  0.00              
ATOM   3908  HD1 PRO   249      -8.022  -5.640 -13.201  1.00  0.00              
ATOM   3909  HG2 PRO   249     -10.537  -3.880 -13.209  1.00  0.00              
ATOM   3910  HG1 PRO   249      -9.070  -3.650 -12.201  1.00  0.00              
ATOM   3911  HB1 PRO   249      -7.717  -3.143 -14.193  1.00  0.00              
ATOM   3912  HB2 PRO   249      -9.220  -2.218 -14.485  1.00  0.00              
ATOM   3913  N   LEU   250      -8.375  -3.432 -17.829  1.00  0.00              
ATOM   3914  CA  LEU   250      -7.390  -3.395 -18.905  1.00  0.00              
ATOM   3915  C   LEU   250      -6.445  -2.226 -18.758  1.00  0.00              
ATOM   3916  O   LEU   250      -6.938  -1.138 -18.512  1.00  0.00              
ATOM   3917  CB  LEU   250      -8.076  -3.329 -20.298  1.00  0.00              
ATOM   3918  CG  LEU   250      -8.992  -4.555 -20.595  1.00  0.00              
ATOM   3919  CD1 LEU   250      -9.541  -4.466 -22.045  1.00  0.00              
ATOM   3920  CD2 LEU   250      -8.233  -5.885 -20.364  1.00  0.00              
ATOM   3921  HA  LEU   250      -6.788  -4.314 -18.854  1.00  0.00              
ATOM   3922  HB1 LEU   250      -8.685  -2.412 -20.355  1.00  0.00              
ATOM   3923  HB2 LEU   250      -7.286  -3.262 -21.066  1.00  0.00              
ATOM   3924  HG  LEU   250      -9.865  -4.546 -19.920  1.00  0.00              
ATOM   3925 HD21 LEU   250      -8.186  -6.055 -19.288  1.00  0.00              
ATOM   3926 HD22 LEU   250      -8.757  -6.740 -20.803  1.00  0.00              
ATOM   3927 HD23 LEU   250      -7.210  -5.836 -20.760  1.00  0.00              
ATOM   3928 HD11 LEU   250      -8.719  -4.403 -22.770  1.00  0.00              
ATOM   3929 HD12 LEU   250     -10.143  -5.350 -22.287  1.00  0.00              
ATOM   3930 HD13 LEU   250     -10.180  -3.577 -22.164  1.00  0.00              
ATOM   3931  H   LEU   250      -9.286  -3.042 -17.985  1.00  0.00              
ATOM   3932  N   GLN   251      -5.114  -2.450 -18.919  1.00  0.00              
ATOM   3933  CA  GLN   251      -4.143  -1.357 -18.944  1.00  0.00              
ATOM   3934  C   GLN   251      -3.964  -0.848 -20.355  1.00  0.00              
ATOM   3935  O   GLN   251      -3.813   0.348 -20.542  1.00  0.00              
ATOM   3936  CB  GLN   251      -2.744  -1.806 -18.446  1.00  0.00              
ATOM   3937  CG  GLN   251      -2.775  -2.126 -16.928  1.00  0.00              
ATOM   3938  CD  GLN   251      -1.469  -2.724 -16.458  1.00  0.00              
ATOM   3939  OE1 GLN   251      -0.532  -2.843 -17.232  1.00  0.00              
ATOM   3940  NE2 GLN   251      -1.391  -3.109 -15.167  1.00  0.00              
ATOM   3941  HA  GLN   251      -4.476  -0.558 -18.273  1.00  0.00              
ATOM   3942  HB1 GLN   251      -2.408  -2.685 -19.021  1.00  0.00              
ATOM   3943  HB2 GLN   251      -2.015  -0.993 -18.614  1.00  0.00              
ATOM   3944  HG1 GLN   251      -2.959  -1.200 -16.360  1.00  0.00              
ATOM   3945  HG2 GLN   251      -3.599  -2.823 -16.711  1.00  0.00              
ATOM   3946 HE22 GLN   251      -0.542  -3.508 -14.817  1.00  0.00              
ATOM   3947 HE21 GLN   251      -2.175  -3.007 -14.553  1.00  0.00              
ATOM   3948  H   GLN   251      -4.757  -3.369 -19.076  1.00  0.00              
ATOM   3949  N   ASP   252      -3.949  -1.741 -21.367  1.00  0.00              
ATOM   3950  CA  ASP   252      -3.733  -1.290 -22.737  1.00  0.00              
ATOM   3951  C   ASP   252      -4.288  -2.324 -23.675  1.00  0.00              
ATOM   3952  O   ASP   252      -4.590  -3.417 -23.222  1.00  0.00              
ATOM   3953  CB  ASP   252      -2.213  -1.162 -23.009  1.00  0.00              
ATOM   3954  CG  ASP   252      -1.614   0.020 -22.296  1.00  0.00              
ATOM   3955  OD1 ASP   252      -2.097   1.161 -22.532  1.00  0.00              
ATOM   3956  OD2 ASP   252      -0.656  -0.178 -21.500  1.00  0.00              
ATOM   3957  HA  ASP   252      -4.255  -0.338 -22.938  1.00  0.00              
ATOM   3958  HB1 ASP   252      -1.727  -2.091 -22.673  1.00  0.00              
ATOM   3959  HB2 ASP   252      -2.023  -1.041 -24.087  1.00  0.00              
ATOM   3960  H   ASP   252      -4.033  -2.727 -21.208  1.00  0.00              
ATOM   3961  N   VAL   253      -4.409  -1.978 -24.977  1.00  0.00              
ATOM   3962  CA  VAL   253      -4.850  -2.960 -25.953  1.00  0.00              
ATOM   3963  C   VAL   253      -3.950  -2.860 -27.154  1.00  0.00              
ATOM   3964  O   VAL   253      -3.677  -1.742 -27.563  1.00  0.00              
ATOM   3965  CB  VAL   253      -6.342  -2.771 -26.317  1.00  0.00              
ATOM   3966  CG1 VAL   253      -6.806  -3.938 -27.234  1.00  0.00              
ATOM   3967  CG2 VAL   253      -7.225  -2.684 -25.043  1.00  0.00              
ATOM   3968  HA  VAL   253      -4.703  -3.961 -25.549  1.00  0.00              
ATOM   3969  HB  VAL   253      -6.430  -1.802 -26.835  1.00  0.00              
ATOM   3970 HG11 VAL   253      -6.792  -4.901 -26.700  1.00  0.00              
ATOM   3971 HG12 VAL   253      -7.829  -3.749 -27.579  1.00  0.00              
ATOM   3972 HG13 VAL   253      -6.158  -4.030 -28.117  1.00  0.00              
ATOM   3973 HG21 VAL   253      -6.864  -1.908 -24.351  1.00  0.00              
ATOM   3974 HG22 VAL   253      -8.254  -2.422 -25.321  1.00  0.00              
ATOM   3975 HG23 VAL   253      -7.230  -3.648 -24.518  1.00  0.00              
ATOM   3976  H   VAL   253      -4.204  -1.053 -25.302  1.00  0.00              
ATOM   3977  N   TYR   254      -3.485  -4.005 -27.709  1.00  0.00              
ATOM   3978  CA  TYR   254      -2.560  -3.959 -28.831  1.00  0.00              
ATOM   3979  C   TYR   254      -3.191  -4.665 -29.996  1.00  0.00              
ATOM   3980  O   TYR   254      -3.963  -5.584 -29.774  1.00  0.00              
ATOM   3981  CB  TYR   254      -1.239  -4.681 -28.469  1.00  0.00              
ATOM   3982  CG  TYR   254      -0.570  -3.903 -27.335  1.00  0.00              
ATOM   3983  CD1 TYR   254      -0.899  -4.177 -26.005  1.00  0.00              
ATOM   3984  CD2 TYR   254       0.370  -2.907 -27.622  1.00  0.00              
ATOM   3985  CE1 TYR   254      -0.274  -3.477 -24.969  1.00  0.00              
ATOM   3986  CE2 TYR   254       0.979  -2.194 -26.586  1.00  0.00              
ATOM   3987  CZ  TYR   254       0.659  -2.474 -25.254  1.00  0.00              
ATOM   3988  OH  TYR   254       1.278  -1.748 -24.232  1.00  0.00              
ATOM   3989  HA  TYR   254      -2.308  -2.923 -29.111  1.00  0.00              
ATOM   3990  HB2 TYR   254      -1.432  -5.718 -28.151  1.00  0.00              
ATOM   3991  HB1 TYR   254      -0.564  -4.713 -29.341  1.00  0.00              
ATOM   3992  HD2 TYR   254       0.628  -2.681 -28.652  1.00  0.00              
ATOM   3993  HE2 TYR   254       1.704  -1.421 -26.818  1.00  0.00              
ATOM   3994  HE1 TYR   254      -0.522  -3.725 -23.946  1.00  0.00              
ATOM   3995  HD1 TYR   254      -1.641  -4.931 -25.773  1.00  0.00              
ATOM   3996  HH  TYR   254       0.998  -2.003 -23.361  1.00  0.00              
ATOM   3997  H   TYR   254      -3.747  -4.914 -27.377  1.00  0.00              
ATOM   3998  N   LYS   255      -2.834  -4.244 -31.228  1.00  0.00              
ATOM   3999  CA  LYS   255      -3.154  -5.035 -32.405  1.00  0.00              
ATOM   4000  C   LYS   255      -1.832  -5.648 -32.765  1.00  0.00              
ATOM   4001  O   LYS   255      -0.882  -4.884 -32.847  1.00  0.00              
ATOM   4002  CB  LYS   255      -3.571  -4.128 -33.587  1.00  0.00              
ATOM   4003  CG  LYS   255      -3.929  -4.957 -34.845  1.00  0.00              
ATOM   4004  CD  LYS   255      -4.573  -4.020 -35.900  1.00  0.00              
ATOM   4005  CE  LYS   255      -4.794  -4.755 -37.246  1.00  0.00              
ATOM   4006  NZ  LYS   255      -5.418  -3.830 -38.217  1.00  0.00              
ATOM   4007  HA  LYS   255      -3.938  -5.785 -32.208  1.00  0.00              
ATOM   4008  HB1 LYS   255      -4.448  -3.542 -33.304  1.00  0.00              
ATOM   4009  HB2 LYS   255      -2.764  -3.413 -33.824  1.00  0.00              
ATOM   4010  HG1 LYS   255      -3.013  -5.422 -35.244  1.00  0.00              
ATOM   4011  HG2 LYS   255      -4.642  -5.760 -34.592  1.00  0.00              
ATOM   4012  HD1 LYS   255      -5.545  -3.649 -35.526  1.00  0.00              
ATOM   4013  HD2 LYS   255      -3.916  -3.150 -36.067  1.00  0.00              
ATOM   4014  HE1 LYS   255      -3.824  -5.110 -37.636  1.00  0.00              
ATOM   4015  HE2 LYS   255      -5.445  -5.633 -37.087  1.00  0.00              
ATOM   4016  HZ1 LYS   255      -4.808  -2.952 -38.383  1.00  0.00              
ATOM   4017  HZ2 LYS   255      -5.558  -4.313 -39.173  1.00  0.00              
ATOM   4018  HZ3 LYS   255      -6.388  -3.492 -37.877  1.00  0.00              
ATOM   4019  H   LYS   255      -2.235  -3.452 -31.359  1.00  0.00              
ATOM   4020  N   ILE   256      -1.734  -6.977 -32.977  1.00  0.00              
ATOM   4021  CA  ILE   256      -0.449  -7.557 -33.358  1.00  0.00              
ATOM   4022  C   ILE   256      -0.680  -8.281 -34.669  1.00  0.00              
ATOM   4023  O   ILE   256      -1.704  -8.935 -34.795  1.00  0.00              
ATOM   4024  CB  ILE   256       0.065  -8.460 -32.204  1.00  0.00              
ATOM   4025  CG1 ILE   256       0.341  -7.664 -30.892  1.00  0.00              
ATOM   4026  CG2 ILE   256       1.315  -9.251 -32.688  1.00  0.00              
ATOM   4027  CD1 ILE   256       0.500  -8.588 -29.654  1.00  0.00              
ATOM   4028  HA  ILE   256       0.324  -6.787 -33.512  1.00  0.00              
ATOM   4029  HB  ILE   256      -0.778  -9.112 -31.950  1.00  0.00              
ATOM   4030 HG11 ILE   256       1.249  -7.051 -30.994  1.00  0.00              
ATOM   4031 HG12 ILE   256      -0.514  -6.995 -30.697  1.00  0.00              
ATOM   4032 HD11 ILE   256       1.404  -9.214 -29.697  1.00  0.00              
ATOM   4033 HD12 ILE   256       0.533  -7.989 -28.729  1.00  0.00              
ATOM   4034 HD13 ILE   256      -0.370  -9.248 -29.612  1.00  0.00              
ATOM   4035 HG21 ILE   256       2.121  -8.555 -32.968  1.00  0.00              
ATOM   4036 HG22 ILE   256       1.692  -9.919 -31.903  1.00  0.00              
ATOM   4037 HG23 ILE   256       1.069  -9.865 -33.568  1.00  0.00              
ATOM   4038  H   ILE   256      -2.522  -7.594 -32.885  1.00  0.00              
ATOM   4039  N   GLY   257       0.242  -8.162 -35.656  1.00  0.00              
ATOM   4040  CA  GLY   257      -0.005  -8.757 -36.966  1.00  0.00              
ATOM   4041  C   GLY   257      -0.017 -10.262 -36.866  1.00  0.00              
ATOM   4042  O   GLY   257       0.941 -10.798 -36.331  1.00  0.00              
ATOM   4043  HA2 GLY   257       0.795  -8.478 -37.670  1.00  0.00              
ATOM   4044  HA1 GLY   257      -0.952  -8.361 -37.365  1.00  0.00              
ATOM   4045  H   GLY   257       1.090  -7.642 -35.525  1.00  0.00              
ATOM   4046  N   GLY   258      -1.074 -10.958 -37.356  1.00  0.00              
ATOM   4047  CA  GLY   258      -1.110 -12.420 -37.281  1.00  0.00              
ATOM   4048  C   GLY   258      -1.812 -12.909 -36.032  1.00  0.00              
ATOM   4049  O   GLY   258      -2.573 -13.863 -36.100  1.00  0.00              
ATOM   4050  HA2 GLY   258      -0.095 -12.843 -37.273  1.00  0.00              
ATOM   4051  HA1 GLY   258      -1.615 -12.813 -38.178  1.00  0.00              
ATOM   4052  H   GLY   258      -1.865 -10.496 -37.763  1.00  0.00              
ATOM   4053  N   ILE   259      -1.543 -12.271 -34.871  1.00  0.00              
ATOM   4054  CA  ILE   259      -2.123 -12.713 -33.598  1.00  0.00              
ATOM   4055  C   ILE   259      -3.531 -12.166 -33.458  1.00  0.00              
ATOM   4056  O   ILE   259      -4.403 -12.919 -33.051  1.00  0.00              
ATOM   4057  CB  ILE   259      -1.224 -12.204 -32.431  1.00  0.00              
ATOM   4058  CG1 ILE   259       0.258 -12.690 -32.492  1.00  0.00              
ATOM   4059  CG2 ILE   259      -1.857 -12.414 -31.031  1.00  0.00              
ATOM   4060  CD1 ILE   259       0.459 -14.223 -32.364  1.00  0.00              
ATOM   4061  HA  ILE   259      -2.166 -13.812 -33.543  1.00  0.00              
ATOM   4062  HB  ILE   259      -1.194 -11.125 -32.597  1.00  0.00              
ATOM   4063 HG11 ILE   259       0.719 -12.367 -33.442  1.00  0.00              
ATOM   4064 HG12 ILE   259       0.820 -12.211 -31.671  1.00  0.00              
ATOM   4065 HD11 ILE   259       0.006 -14.757 -33.215  1.00  0.00              
ATOM   4066 HD12 ILE   259       1.543 -14.430 -32.366  1.00  0.00              
ATOM   4067 HD13 ILE   259       0.032 -14.609 -31.422  1.00  0.00              
ATOM   4068 HG21 ILE   259      -2.183 -13.453 -30.887  1.00  0.00              
ATOM   4069 HG22 ILE   259      -1.167 -12.140 -30.219  1.00  0.00              
ATOM   4070 HG23 ILE   259      -2.722 -11.747 -30.974  1.00  0.00              
ATOM   4071  H   ILE   259      -0.955 -11.463 -34.873  1.00  0.00              
ATOM   4072  N   GLY   260      -3.763 -10.865 -33.768  1.00  0.00              
ATOM   4073  CA  GLY   260      -5.081 -10.260 -33.567  1.00  0.00              
ATOM   4074  C   GLY   260      -5.036  -9.385 -32.339  1.00  0.00              
ATOM   4075  O   GLY   260      -3.957  -8.916 -32.006  1.00  0.00              
ATOM   4076  HA2 GLY   260      -5.887 -11.008 -33.497  1.00  0.00              
ATOM   4077  HA1 GLY   260      -5.310  -9.605 -34.424  1.00  0.00              
ATOM   4078  H   GLY   260      -3.032 -10.267 -34.105  1.00  0.00              
ATOM   4079  N   THR   261      -6.180  -9.120 -31.662  1.00  0.00              
ATOM   4080  CA  THR   261      -6.146  -8.152 -30.565  1.00  0.00              
ATOM   4081  C   THR   261      -5.474  -8.758 -29.349  1.00  0.00              
ATOM   4082  O   THR   261      -5.584  -9.960 -29.181  1.00  0.00              
ATOM   4083  CB  THR   261      -7.543  -7.559 -30.218  1.00  0.00              
ATOM   4084  OG1 THR   261      -7.345  -6.491 -29.270  1.00  0.00              
ATOM   4085  CG2 THR   261      -8.496  -8.636 -29.634  1.00  0.00              
ATOM   4086  HA  THR   261      -5.555  -7.288 -30.908  1.00  0.00              
ATOM   4087  HB  THR   261      -7.992  -7.141 -31.140  1.00  0.00              
ATOM   4088  HG1 THR   261      -8.155  -6.039 -29.061  1.00  0.00              
ATOM   4089 HG23 THR   261      -9.030  -9.173 -30.435  1.00  0.00              
ATOM   4090 HG21 THR   261      -7.945  -9.371 -29.039  1.00  0.00              
ATOM   4091 HG22 THR   261      -9.229  -8.156 -28.970  1.00  0.00              
ATOM   4092  H   THR   261      -7.051  -9.551 -31.910  1.00  0.00              
ATOM   4093  N   VAL   262      -4.793  -7.965 -28.483  1.00  0.00              
ATOM   4094  CA  VAL   262      -4.216  -8.526 -27.256  1.00  0.00              
ATOM   4095  C   VAL   262      -4.451  -7.533 -26.142  1.00  0.00              
ATOM   4096  O   VAL   262      -3.567  -6.726 -25.900  1.00  0.00              
ATOM   4097  CB  VAL   262      -2.721  -8.958 -27.347  1.00  0.00              
ATOM   4098  CG1 VAL   262      -2.164  -9.406 -25.960  1.00  0.00              
ATOM   4099  CG2 VAL   262      -2.574 -10.151 -28.331  1.00  0.00              
ATOM   4100  HA  VAL   262      -4.717  -9.459 -26.976  1.00  0.00              
ATOM   4101  HB  VAL   262      -2.123  -8.102 -27.702  1.00  0.00              
ATOM   4102 HG11 VAL   262      -2.670 -10.326 -25.630  1.00  0.00              
ATOM   4103 HG12 VAL   262      -1.086  -9.619 -26.044  1.00  0.00              
ATOM   4104 HG13 VAL   262      -2.285  -8.642 -25.176  1.00  0.00              
ATOM   4105 HG21 VAL   262      -2.764  -9.816 -29.361  1.00  0.00              
ATOM   4106 HG22 VAL   262      -1.570 -10.588 -28.247  1.00  0.00              
ATOM   4107 HG23 VAL   262      -3.271 -10.960 -28.097  1.00  0.00              
ATOM   4108  H   VAL   262      -4.690  -6.981 -28.654  1.00  0.00              
ATOM   4109  N   PRO   263      -5.603  -7.535 -25.424  1.00  0.00              
ATOM   4110  CA  PRO   263      -5.691  -6.702 -24.241  1.00  0.00              
ATOM   4111  C   PRO   263      -4.669  -7.126 -23.215  1.00  0.00              
ATOM   4112  O   PRO   263      -4.326  -8.299 -23.193  1.00  0.00              
ATOM   4113  CB  PRO   263      -7.160  -6.920 -23.822  1.00  0.00              
ATOM   4114  CG  PRO   263      -7.586  -8.230 -24.510  1.00  0.00              
ATOM   4115  CD  PRO   263      -6.813  -8.235 -25.841  1.00  0.00              
ATOM   4116  HA  PRO   263      -5.561  -5.650 -24.496  1.00  0.00              
ATOM   4117  HD2 PRO   263      -7.332  -7.611 -26.584  1.00  0.00              
ATOM   4118  HD1 PRO   263      -6.733  -9.273 -26.193  1.00  0.00              
ATOM   4119  HG2 PRO   263      -8.676  -8.302 -24.655  1.00  0.00              
ATOM   4120  HG1 PRO   263      -7.234  -9.082 -23.913  1.00  0.00              
ATOM   4121  HB1 PRO   263      -7.265  -6.991 -22.737  1.00  0.00              
ATOM   4122  HB2 PRO   263      -7.805  -6.116 -24.210  1.00  0.00              
ATOM   4123  N   VAL   264      -4.187  -6.171 -22.378  1.00  0.00              
ATOM   4124  CA  VAL   264      -3.223  -6.490 -21.327  1.00  0.00              
ATOM   4125  C   VAL   264      -3.725  -5.874 -20.047  1.00  0.00              
ATOM   4126  O   VAL   264      -4.297  -4.798 -20.119  1.00  0.00              
ATOM   4127  CB  VAL   264      -1.805  -5.904 -21.608  1.00  0.00              
ATOM   4128  CG1 VAL   264      -0.817  -6.169 -20.437  1.00  0.00              
ATOM   4129  CG2 VAL   264      -1.209  -6.461 -22.927  1.00  0.00              
ATOM   4130  HA  VAL   264      -3.154  -7.574 -21.191  1.00  0.00              
ATOM   4131  HB  VAL   264      -1.914  -4.810 -21.719  1.00  0.00              
ATOM   4132 HG11 VAL   264      -0.692  -7.246 -20.255  1.00  0.00              
ATOM   4133 HG12 VAL   264       0.171  -5.745 -20.668  1.00  0.00              
ATOM   4134 HG13 VAL   264      -1.176  -5.696 -19.514  1.00  0.00              
ATOM   4135 HG21 VAL   264      -1.888  -6.248 -23.762  1.00  0.00              
ATOM   4136 HG22 VAL   264      -0.231  -6.000 -23.131  1.00  0.00              
ATOM   4137 HG23 VAL   264      -1.054  -7.543 -22.868  1.00  0.00              
ATOM   4138  H   VAL   264      -4.487  -5.217 -22.450  1.00  0.00              
ATOM   4139  N   GLY   265      -3.496  -6.515 -18.878  1.00  0.00              
ATOM   4140  CA  GLY   265      -3.776  -5.837 -17.619  1.00  0.00              
ATOM   4141  C   GLY   265      -3.548  -6.766 -16.456  1.00  0.00              
ATOM   4142  O   GLY   265      -3.086  -7.872 -16.687  1.00  0.00              
ATOM   4143  HA2 GLY   265      -4.801  -5.439 -17.604  1.00  0.00              
ATOM   4144  HA1 GLY   265      -3.062  -5.010 -17.513  1.00  0.00              
ATOM   4145  H   GLY   265      -3.063  -7.420 -18.844  1.00  0.00              
ATOM   4146  N   ARG   266      -3.857  -6.328 -15.215  1.00  0.00              
ATOM   4147  CA  ARG   266      -3.560  -7.153 -14.049  1.00  0.00              
ATOM   4148  C   ARG   266      -4.755  -7.976 -13.650  1.00  0.00              
ATOM   4149  O   ARG   266      -5.856  -7.450 -13.664  1.00  0.00              
ATOM   4150  CB  ARG   266      -3.088  -6.267 -12.873  1.00  0.00              
ATOM   4151  CG  ARG   266      -2.717  -7.095 -11.604  1.00  0.00              
ATOM   4152  CD  ARG   266      -2.671  -6.131 -10.390  1.00  0.00              
ATOM   4153  NE  ARG   266      -2.172  -6.811  -9.182  1.00  0.00              
ATOM   4154  CZ  ARG   266      -2.696  -6.728  -7.965  1.00  0.00              
ATOM   4155  NH1 ARG   266      -3.694  -5.938  -7.658  1.00  0.00              
ATOM   4156  NH2 ARG   266      -2.185  -7.436  -6.977  1.00  0.00              
ATOM   4157  HA  ARG   266      -2.731  -7.829 -14.262  1.00  0.00              
ATOM   4158  HB1 ARG   266      -2.209  -5.675 -13.187  1.00  0.00              
ATOM   4159  HB2 ARG   266      -3.907  -5.560 -12.653  1.00  0.00              
ATOM   4160  HG1 ARG   266      -3.475  -7.863 -11.379  1.00  0.00              
ATOM   4161  HG2 ARG   266      -1.743  -7.602 -11.739  1.00  0.00              
ATOM   4162  HD1 ARG   266      -1.980  -5.310 -10.652  1.00  0.00              
ATOM   4163  HD2 ARG   266      -3.691  -5.734 -10.349  1.00  0.00              
ATOM   4164  HE  ARG   266      -1.315  -7.354  -9.307  1.00  0.00              
ATOM   4165 HH12 ARG   266      -4.081  -5.907  -6.709  1.00  0.00              
ATOM   4166 HH11 ARG   266      -4.103  -5.283  -8.328  1.00  0.00              
ATOM   4167 HH22 ARG   266      -2.573  -7.382  -6.025  1.00  0.00              
ATOM   4168 HH21 ARG   266      -1.372  -8.047  -7.108  1.00  0.00              
ATOM   4169  H   ARG   266      -4.288  -5.435 -15.075  1.00  0.00              
ATOM   4170  N   VAL   267      -4.538  -9.260 -13.275  1.00  0.00              
ATOM   4171  CA  VAL   267      -5.635 -10.055 -12.751  1.00  0.00              
ATOM   4172  C   VAL   267      -5.833  -9.550 -11.348  1.00  0.00              
ATOM   4173  O   VAL   267      -4.941  -9.730 -10.534  1.00  0.00              
ATOM   4174  CB  VAL   267      -5.318 -11.573 -12.758  1.00  0.00              
ATOM   4175  CG1 VAL   267      -6.523 -12.358 -12.179  1.00  0.00              
ATOM   4176  CG2 VAL   267      -5.021 -12.051 -14.206  1.00  0.00              
ATOM   4177  HA  VAL   267      -6.546  -9.904 -13.350  1.00  0.00              
ATOM   4178  HB  VAL   267      -4.429 -11.767 -12.137  1.00  0.00              
ATOM   4179 HG11 VAL   267      -7.405 -12.103 -12.768  1.00  0.00              
ATOM   4180 HG12 VAL   267      -6.344 -13.441 -12.250  1.00  0.00              
ATOM   4181 HG13 VAL   267      -6.741 -12.099 -11.133  1.00  0.00              
ATOM   4182 HG21 VAL   267      -4.124 -11.572 -14.627  1.00  0.00              
ATOM   4183 HG22 VAL   267      -4.855 -13.135 -14.187  1.00  0.00              
ATOM   4184 HG23 VAL   267      -5.873 -11.843 -14.867  1.00  0.00              
ATOM   4185  H   VAL   267      -3.620  -9.661 -13.252  1.00  0.00              
ATOM   4186  N   GLU   268      -6.982  -8.909 -11.050  1.00  0.00              
ATOM   4187  CA  GLU   268      -7.207  -8.446  -9.689  1.00  0.00              
ATOM   4188  C   GLU   268      -7.699  -9.607  -8.863  1.00  0.00              
ATOM   4189  O   GLU   268      -7.163  -9.827  -7.788  1.00  0.00              
ATOM   4190  CB  GLU   268      -8.208  -7.257  -9.686  1.00  0.00              
ATOM   4191  CG  GLU   268      -7.555  -5.987 -10.294  1.00  0.00              
ATOM   4192  CD  GLU   268      -6.442  -5.389  -9.479  1.00  0.00              
ATOM   4193  OE1 GLU   268      -6.182  -5.868  -8.345  1.00  0.00              
ATOM   4194  OE2 GLU   268      -5.809  -4.416  -9.973  1.00  0.00              
ATOM   4195  HA  GLU   268      -6.254  -8.120  -9.244  1.00  0.00              
ATOM   4196  HB1 GLU   268      -9.111  -7.509 -10.264  1.00  0.00              
ATOM   4197  HB2 GLU   268      -8.533  -7.049  -8.660  1.00  0.00              
ATOM   4198  HG1 GLU   268      -7.114  -6.256 -11.262  1.00  0.00              
ATOM   4199  HG2 GLU   268      -8.318  -5.206 -10.438  1.00  0.00              
ATOM   4200  H   GLU   268      -7.702  -8.770 -11.735  1.00  0.00              
ATOM   4201  N   THR   269      -8.726 -10.348  -9.338  1.00  0.00              
ATOM   4202  CA  THR   269      -9.317 -11.420  -8.535  1.00  0.00              
ATOM   4203  C   THR   269      -9.620 -12.579  -9.445  1.00  0.00              
ATOM   4204  O   THR   269      -9.649 -12.347 -10.641  1.00  0.00              
ATOM   4205  CB  THR   269     -10.669 -10.926  -7.970  1.00  0.00              
ATOM   4206  OG1 THR   269     -11.480 -10.655  -9.123  1.00  0.00              
ATOM   4207  CG2 THR   269     -10.500  -9.677  -7.050  1.00  0.00              
ATOM   4208  HA  THR   269      -8.658 -11.758  -7.720  1.00  0.00              
ATOM   4209  HB  THR   269     -11.154 -11.755  -7.429  1.00  0.00              
ATOM   4210  HG1 THR   269     -12.378 -10.480  -8.887  1.00  0.00              
ATOM   4211 HG23 THR   269     -10.544  -9.959  -5.988  1.00  0.00              
ATOM   4212 HG21 THR   269      -9.555  -9.149  -7.210  1.00  0.00              
ATOM   4213 HG22 THR   269     -11.291  -8.948  -7.247  1.00  0.00              
ATOM   4214  H   THR   269      -9.134 -10.153 -10.232  1.00  0.00              
ATOM   4215  N   GLY   270      -9.853 -13.801  -8.921  1.00  0.00              
ATOM   4216  CA  GLY   270     -10.148 -14.929  -9.793  1.00  0.00              
ATOM   4217  C   GLY   270      -9.019 -15.199 -10.741  1.00  0.00              
ATOM   4218  O   GLY   270      -7.988 -14.558 -10.629  1.00  0.00              
ATOM   4219  HA2 GLY   270     -11.058 -14.747 -10.370  1.00  0.00              
ATOM   4220  HA1 GLY   270     -10.299 -15.846  -9.209  1.00  0.00              
ATOM   4221  H   GLY   270      -9.824 -13.951  -7.934  1.00  0.00              
ATOM   4222  N   VAL   271      -9.218 -16.168 -11.665  1.00  0.00              
ATOM   4223  CA  VAL   271      -8.116 -16.624 -12.502  1.00  0.00              
ATOM   4224  C   VAL   271      -8.523 -16.590 -13.955  1.00  0.00              
ATOM   4225  O   VAL   271      -9.682 -16.860 -14.223  1.00  0.00              
ATOM   4226  CB  VAL   271      -7.769 -18.075 -12.074  1.00  0.00              
ATOM   4227  CG1 VAL   271      -6.657 -18.640 -12.985  1.00  0.00              
ATOM   4228  CG2 VAL   271      -7.361 -18.116 -10.574  1.00  0.00              
ATOM   4229  HA  VAL   271      -7.221 -15.998 -12.363  1.00  0.00              
ATOM   4230  HB  VAL   271      -8.658 -18.719 -12.197  1.00  0.00              
ATOM   4231 HG11 VAL   271      -5.794 -17.969 -13.036  1.00  0.00              
ATOM   4232 HG12 VAL   271      -6.342 -19.614 -12.591  1.00  0.00              
ATOM   4233 HG13 VAL   271      -7.036 -18.774 -14.003  1.00  0.00              
ATOM   4234 HG21 VAL   271      -8.219 -17.857  -9.932  1.00  0.00              
ATOM   4235 HG22 VAL   271      -7.009 -19.121 -10.291  1.00  0.00              
ATOM   4236 HG23 VAL   271      -6.555 -17.398 -10.376  1.00  0.00              
ATOM   4237  H   VAL   271     -10.101 -16.642 -11.753  1.00  0.00              
ATOM   4238  N   LEU   272      -7.584 -16.274 -14.883  1.00  0.00              
ATOM   4239  CA  LEU   272      -7.899 -16.319 -16.311  1.00  0.00              
ATOM   4240  C   LEU   272      -7.243 -17.561 -16.861  1.00  0.00              
ATOM   4241  O   LEU   272      -6.152 -17.869 -16.413  1.00  0.00              
ATOM   4242  CB  LEU   272      -7.340 -15.049 -17.006  1.00  0.00              
ATOM   4243  CG  LEU   272      -7.595 -14.940 -18.535  1.00  0.00              
ATOM   4244  CD1 LEU   272      -9.097 -14.775 -18.857  1.00  0.00              
ATOM   4245  CD2 LEU   272      -6.842 -13.703 -19.104  1.00  0.00              
ATOM   4246  HA  LEU   272      -8.987 -16.354 -16.470  1.00  0.00              
ATOM   4247  HB1 LEU   272      -7.737 -14.158 -16.495  1.00  0.00              
ATOM   4248  HB2 LEU   272      -6.256 -15.061 -16.874  1.00  0.00              
ATOM   4249  HG  LEU   272      -7.219 -15.843 -19.047  1.00  0.00              
ATOM   4250 HD21 LEU   272      -5.771 -13.744 -18.850  1.00  0.00              
ATOM   4251 HD22 LEU   272      -6.939 -13.662 -20.202  1.00  0.00              
ATOM   4252 HD23 LEU   272      -7.267 -12.777 -18.686  1.00  0.00              
ATOM   4253 HD11 LEU   272      -9.546 -14.001 -18.243  1.00  0.00              
ATOM   4254 HD12 LEU   272      -9.183 -14.413 -19.882  1.00  0.00              
ATOM   4255 HD13 LEU   272      -9.666 -15.706 -18.733  1.00  0.00              
ATOM   4256  H   LEU   272      -6.639 -16.052 -14.623  1.00  0.00              
ATOM   4257  N   LYS   273      -7.889 -18.269 -17.819  1.00  0.00              
ATOM   4258  CA  LYS   273      -7.306 -19.480 -18.392  1.00  0.00              
ATOM   4259  C   LYS   273      -7.695 -19.532 -19.854  1.00  0.00              
ATOM   4260  O   LYS   273      -8.821 -19.154 -20.136  1.00  0.00              
ATOM   4261  CB  LYS   273      -7.855 -20.792 -17.770  1.00  0.00              
ATOM   4262  CG  LYS   273      -7.564 -20.908 -16.256  1.00  0.00              
ATOM   4263  CD  LYS   273      -8.352 -22.082 -15.618  1.00  0.00              
ATOM   4264  CE  LYS   273      -8.013 -22.219 -14.111  1.00  0.00              
ATOM   4265  NZ  LYS   273      -8.834 -23.276 -13.481  1.00  0.00              
ATOM   4266  HA  LYS   273      -6.225 -19.481 -18.219  1.00  0.00              
ATOM   4267  HB1 LYS   273      -8.941 -20.818 -17.902  1.00  0.00              
ATOM   4268  HB2 LYS   273      -7.426 -21.664 -18.295  1.00  0.00              
ATOM   4269  HG1 LYS   273      -6.484 -21.052 -16.114  1.00  0.00              
ATOM   4270  HG2 LYS   273      -7.871 -19.975 -15.766  1.00  0.00              
ATOM   4271  HD1 LYS   273      -9.433 -21.894 -15.728  1.00  0.00              
ATOM   4272  HD2 LYS   273      -8.110 -23.024 -16.137  1.00  0.00              
ATOM   4273  HE1 LYS   273      -6.945 -22.469 -14.001  1.00  0.00              
ATOM   4274  HE2 LYS   273      -8.198 -21.260 -13.599  1.00  0.00              
ATOM   4275  HZ1 LYS   273      -8.674 -24.240 -13.944  1.00  0.00              
ATOM   4276  HZ2 LYS   273      -8.595 -23.378 -12.431  1.00  0.00              
ATOM   4277  HZ3 LYS   273      -9.890 -23.051 -13.548  1.00  0.00              
ATOM   4278  H   LYS   273      -8.780 -17.982 -18.164  1.00  0.00              
ATOM   4279  N   PRO   274      -6.852 -19.995 -20.807  1.00  0.00              
ATOM   4280  CA  PRO   274      -7.338 -20.188 -22.161  1.00  0.00              
ATOM   4281  C   PRO   274      -8.533 -21.102 -22.193  1.00  0.00              
ATOM   4282  O   PRO   274      -8.620 -21.974 -21.340  1.00  0.00              
ATOM   4283  CB  PRO   274      -6.104 -20.847 -22.819  1.00  0.00              
ATOM   4284  CG  PRO   274      -4.938 -20.250 -22.006  1.00  0.00              
ATOM   4285  CD  PRO   274      -5.451 -20.279 -20.550  1.00  0.00              
ATOM   4286  HA  PRO   274      -7.535 -19.202 -22.606  1.00  0.00              
ATOM   4287  HD2 PRO   274      -4.937 -19.509 -19.963  1.00  0.00              
ATOM   4288  HD1 PRO   274      -5.330 -21.274 -20.098  1.00  0.00              
ATOM   4289  HG2 PRO   274      -4.833 -19.200 -22.317  1.00  0.00              
ATOM   4290  HG1 PRO   274      -3.980 -20.780 -22.132  1.00  0.00              
ATOM   4291  HB1 PRO   274      -6.102 -21.937 -22.652  1.00  0.00              
ATOM   4292  HB2 PRO   274      -6.037 -20.642 -23.899  1.00  0.00              
ATOM   4293  N   GLY   275      -9.457 -20.908 -23.159  1.00  0.00              
ATOM   4294  CA  GLY   275     -10.652 -21.740 -23.187  1.00  0.00              
ATOM   4295  C   GLY   275     -11.774 -21.122 -22.392  1.00  0.00              
ATOM   4296  O   GLY   275     -12.901 -21.540 -22.606  1.00  0.00              
ATOM   4297  HA2 GLY   275     -10.448 -22.745 -22.786  1.00  0.00              
ATOM   4298  HA1 GLY   275     -10.977 -21.866 -24.231  1.00  0.00              
ATOM   4299  H   GLY   275      -9.370 -20.168 -23.832  1.00  0.00              
ATOM   4300  N   MET   276     -11.525 -20.151 -21.479  1.00  0.00              
ATOM   4301  CA  MET   276     -12.643 -19.531 -20.775  1.00  0.00              
ATOM   4302  C   MET   276     -13.325 -18.584 -21.721  1.00  0.00              
ATOM   4303  O   MET   276     -12.682 -18.117 -22.647  1.00  0.00              
ATOM   4304  CB  MET   276     -12.234 -18.682 -19.539  1.00  0.00              
ATOM   4305  CG  MET   276     -11.718 -19.585 -18.392  1.00  0.00              
ATOM   4306  SD  MET   276     -11.105 -18.615 -16.970  1.00  0.00              
ATOM   4307  CE  MET   276     -12.621 -17.836 -16.336  1.00  0.00              
ATOM   4308  HA  MET   276     -13.355 -20.309 -20.450  1.00  0.00              
ATOM   4309  HB1 MET   276     -11.463 -17.944 -19.822  1.00  0.00              
ATOM   4310  HB2 MET   276     -13.120 -18.134 -19.187  1.00  0.00              
ATOM   4311  HG1 MET   276     -12.502 -20.271 -18.038  1.00  0.00              
ATOM   4312  HG2 MET   276     -10.895 -20.187 -18.791  1.00  0.00              
ATOM   4313  HE1 MET   276     -13.378 -18.615 -16.170  1.00  0.00              
ATOM   4314  HE2 MET   276     -12.395 -17.338 -15.381  1.00  0.00              
ATOM   4315  HE3 MET   276     -13.002 -17.088 -17.046  1.00  0.00              
ATOM   4316  H   MET   276     -10.609 -19.793 -21.300  1.00  0.00              
ATOM   4317  N   VAL   277     -14.618 -18.285 -21.462  1.00  0.00              
ATOM   4318  CA  VAL   277     -15.292 -17.238 -22.213  1.00  0.00              
ATOM   4319  C   VAL   277     -15.330 -16.032 -21.304  1.00  0.00              
ATOM   4320  O   VAL   277     -15.664 -16.211 -20.143  1.00  0.00              
ATOM   4321  CB  VAL   277     -16.674 -17.724 -22.712  1.00  0.00              
ATOM   4322  CG1 VAL   277     -17.430 -16.581 -23.425  1.00  0.00              
ATOM   4323  CG2 VAL   277     -16.533 -18.942 -23.664  1.00  0.00              
ATOM   4324  HA  VAL   277     -14.729 -16.984 -23.112  1.00  0.00              
ATOM   4325  HB  VAL   277     -17.243 -18.021 -21.824  1.00  0.00              
ATOM   4326 HG11 VAL   277     -16.901 -16.282 -24.341  1.00  0.00              
ATOM   4327 HG12 VAL   277     -18.448 -16.900 -23.696  1.00  0.00              
ATOM   4328 HG13 VAL   277     -17.494 -15.721 -22.746  1.00  0.00              
ATOM   4329 HG21 VAL   277     -16.013 -19.772 -23.162  1.00  0.00              
ATOM   4330 HG22 VAL   277     -17.531 -19.289 -23.973  1.00  0.00              
ATOM   4331 HG23 VAL   277     -15.964 -18.669 -24.567  1.00  0.00              
ATOM   4332  H   VAL   277     -15.118 -18.708 -20.702  1.00  0.00              
ATOM   4333  N   VAL   278     -14.974 -14.820 -21.802  1.00  0.00              
ATOM   4334  CA  VAL   278     -14.875 -13.649 -20.933  1.00  0.00              
ATOM   4335  C   VAL   278     -15.682 -12.517 -21.502  1.00  0.00              
ATOM   4336  O   VAL   278     -15.812 -12.475 -22.713  1.00  0.00              
ATOM   4337  CB  VAL   278     -13.412 -13.162 -20.732  1.00  0.00              
ATOM   4338  CG1 VAL   278     -12.597 -14.259 -20.002  1.00  0.00              
ATOM   4339  CG2 VAL   278     -12.729 -12.756 -22.070  1.00  0.00              
ATOM   4340  HA  VAL   278     -15.282 -13.879 -19.941  1.00  0.00              
ATOM   4341  HB  VAL   278     -13.422 -12.261 -20.092  1.00  0.00              
ATOM   4342 HG11 VAL   278     -12.580 -15.186 -20.595  1.00  0.00              
ATOM   4343 HG12 VAL   278     -11.568 -13.900 -19.861  1.00  0.00              
ATOM   4344 HG13 VAL   278     -13.028 -14.481 -19.013  1.00  0.00              
ATOM   4345 HG21 VAL   278     -13.298 -11.965 -22.580  1.00  0.00              
ATOM   4346 HG22 VAL   278     -11.718 -12.368 -21.869  1.00  0.00              
ATOM   4347 HG23 VAL   278     -12.638 -13.616 -22.748  1.00  0.00              
ATOM   4348  H   VAL   278     -14.755 -14.698 -22.772  1.00  0.00              
ATOM   4349  N   THR   279     -16.195 -11.597 -20.646  1.00  0.00              
ATOM   4350  CA  THR   279     -16.904 -10.426 -21.150  1.00  0.00              
ATOM   4351  C   THR   279     -16.142  -9.176 -20.811  1.00  0.00              
ATOM   4352  O   THR   279     -15.496  -9.174 -19.778  1.00  0.00              
ATOM   4353  CB  THR   279     -18.306 -10.282 -20.516  1.00  0.00              
ATOM   4354  OG1 THR   279     -18.111 -10.383 -19.104  1.00  0.00              
ATOM   4355  CG2 THR   279     -19.280 -11.388 -21.004  1.00  0.00              
ATOM   4356  HA  THR   279     -17.014 -10.480 -22.234  1.00  0.00              
ATOM   4357  HB  THR   279     -18.710  -9.279 -20.761  1.00  0.00              
ATOM   4358  HG1 THR   279     -18.936 -10.264 -18.653  1.00  0.00              
ATOM   4359 HG23 THR   279     -20.066 -10.923 -21.612  1.00  0.00              
ATOM   4360 HG21 THR   279     -18.752 -12.134 -21.610  1.00  0.00              
ATOM   4361 HG22 THR   279     -19.767 -11.907 -20.166  1.00  0.00              
ATOM   4362  H   THR   279     -16.078 -11.673 -19.652  1.00  0.00              
ATOM   4363  N   PHE   280     -16.247  -8.124 -21.657  1.00  0.00              
ATOM   4364  CA  PHE   280     -15.621  -6.847 -21.344  1.00  0.00              
ATOM   4365  C   PHE   280     -16.735  -5.921 -20.957  1.00  0.00              
ATOM   4366  O   PHE   280     -17.640  -5.786 -21.761  1.00  0.00              
ATOM   4367  CB  PHE   280     -14.875  -6.264 -22.567  1.00  0.00              
ATOM   4368  CG  PHE   280     -13.731  -7.223 -22.899  1.00  0.00              
ATOM   4369  CD1 PHE   280     -13.954  -8.296 -23.767  1.00  0.00              
ATOM   4370  CD2 PHE   280     -12.467  -7.033 -22.330  1.00  0.00              
ATOM   4371  CE1 PHE   280     -12.892  -9.133 -24.109  1.00  0.00              
ATOM   4372  CE2 PHE   280     -11.396  -7.840 -22.725  1.00  0.00              
ATOM   4373  CZ  PHE   280     -11.604  -8.867 -23.646  1.00  0.00              
ATOM   4374  HA  PHE   280     -14.880  -6.943 -20.540  1.00  0.00              
ATOM   4375  HB1 PHE   280     -15.553  -6.160 -23.431  1.00  0.00              
ATOM   4376  HB2 PHE   280     -14.471  -5.265 -22.330  1.00  0.00              
ATOM   4377  HD2 PHE   280     -12.320  -6.261 -21.580  1.00  0.00              
ATOM   4378  HE2 PHE   280     -10.402  -7.685 -22.326  1.00  0.00              
ATOM   4379  HZ  PHE   280     -10.779  -9.463 -24.010  1.00  0.00              
ATOM   4380  HE1 PHE   280     -13.048  -9.993 -24.736  1.00  0.00              
ATOM   4381  HD1 PHE   280     -14.940  -8.488 -24.179  1.00  0.00              
ATOM   4382  H   PHE   280     -16.815  -8.165 -22.482  1.00  0.00              
ATOM   4383  N   ALA   281     -16.679  -5.293 -19.765  1.00  0.00              
ATOM   4384  CA  ALA   281     -17.666  -4.286 -19.397  1.00  0.00              
ATOM   4385  C   ALA   281     -16.915  -2.979 -19.427  1.00  0.00              
ATOM   4386  O   ALA   281     -15.713  -3.038 -19.228  1.00  0.00              
ATOM   4387  CB  ALA   281     -18.157  -4.568 -17.958  1.00  0.00              
ATOM   4388  HA  ALA   281     -18.539  -4.287 -20.065  1.00  0.00              
ATOM   4389  HB1 ALA   281     -18.913  -3.845 -17.630  1.00  0.00              
ATOM   4390  HB2 ALA   281     -18.591  -5.576 -17.919  1.00  0.00              
ATOM   4391  HB3 ALA   281     -17.304  -4.514 -17.269  1.00  0.00              
ATOM   4392  H   ALA   281     -15.921  -5.440 -19.128  1.00  0.00              
ATOM   4393  N   PRO   282     -17.512  -1.786 -19.641  1.00  0.00              
ATOM   4394  CA  PRO   282     -18.949  -1.651 -19.834  1.00  0.00              
ATOM   4395  C   PRO   282     -19.518  -1.991 -21.199  1.00  0.00              
ATOM   4396  O   PRO   282     -20.735  -1.969 -21.315  1.00  0.00              
ATOM   4397  CB  PRO   282     -19.067  -0.129 -19.586  1.00  0.00              
ATOM   4398  CG  PRO   282     -17.723   0.486 -20.024  1.00  0.00              
ATOM   4399  CD  PRO   282     -16.716  -0.575 -19.541  1.00  0.00              
ATOM   4400  HA  PRO   282     -19.512  -2.188 -19.063  1.00  0.00              
ATOM   4401  HD2 PRO   282     -16.437  -0.418 -18.484  1.00  0.00              
ATOM   4402  HD1 PRO   282     -15.817  -0.602 -20.171  1.00  0.00              
ATOM   4403  HG2 PRO   282     -17.524   1.473 -19.578  1.00  0.00              
ATOM   4404  HG1 PRO   282     -17.699   0.569 -21.121  1.00  0.00              
ATOM   4405  HB1 PRO   282     -19.941   0.247 -20.131  1.00  0.00              
ATOM   4406  HB2 PRO   282     -19.167   0.098 -18.512  1.00  0.00              
ATOM   4407  N   VAL   283     -18.711  -2.294 -22.240  1.00  0.00              
ATOM   4408  CA  VAL   283     -19.289  -2.511 -23.575  1.00  0.00              
ATOM   4409  C   VAL   283     -20.203  -3.728 -23.562  1.00  0.00              
ATOM   4410  O   VAL   283     -21.262  -3.666 -24.167  1.00  0.00              
ATOM   4411  CB  VAL   283     -18.185  -2.630 -24.674  1.00  0.00              
ATOM   4412  CG1 VAL   283     -18.809  -2.841 -26.082  1.00  0.00              
ATOM   4413  CG2 VAL   283     -17.300  -1.353 -24.743  1.00  0.00              
ATOM   4414  HA  VAL   283     -19.897  -1.628 -23.837  1.00  0.00              
ATOM   4415  HB  VAL   283     -17.543  -3.495 -24.427  1.00  0.00              
ATOM   4416 HG11 VAL   283     -19.405  -1.971 -26.392  1.00  0.00              
ATOM   4417 HG12 VAL   283     -18.011  -2.988 -26.827  1.00  0.00              
ATOM   4418 HG13 VAL   283     -19.470  -3.715 -26.080  1.00  0.00              
ATOM   4419 HG21 VAL   283     -16.872  -1.069 -23.771  1.00  0.00              
ATOM   4420 HG22 VAL   283     -16.466  -1.534 -25.434  1.00  0.00              
ATOM   4421 HG23 VAL   283     -17.888  -0.501 -25.123  1.00  0.00              
ATOM   4422  H   VAL   283     -17.724  -2.381 -22.100  1.00  0.00              
ATOM   4423  N   ASN   284     -19.778  -4.819 -22.881  1.00  0.00              
ATOM   4424  CA  ASN   284     -20.503  -6.099 -22.836  1.00  0.00              
ATOM   4425  C   ASN   284     -20.163  -6.978 -24.027  1.00  0.00              
ATOM   4426  O   ASN   284     -21.012  -7.759 -24.427  1.00  0.00              
ATOM   4427  CB  ASN   284     -22.043  -6.004 -22.605  1.00  0.00              
ATOM   4428  CG  ASN   284     -22.433  -5.282 -21.333  1.00  0.00              
ATOM   4429  OD1 ASN   284     -21.659  -5.278 -20.387  1.00  0.00              
ATOM   4430  ND2 ASN   284     -23.641  -4.675 -21.265  1.00  0.00              
ATOM   4431  HA  ASN   284     -20.124  -6.664 -21.965  1.00  0.00              
ATOM   4432  HB1 ASN   284     -22.526  -5.546 -23.480  1.00  0.00              
ATOM   4433  HB2 ASN   284     -22.454  -7.022 -22.506  1.00  0.00              
ATOM   4434 HD22 ASN   284     -23.914  -4.215 -20.417  1.00  0.00              
ATOM   4435 HD21 ASN   284     -24.276  -4.678 -22.040  1.00  0.00              
ATOM   4436  H   ASN   284     -18.895  -4.771 -22.418  1.00  0.00              
ATOM   4437  N   VAL   285     -18.939  -6.908 -24.611  1.00  0.00              
ATOM   4438  CA  VAL   285     -18.594  -7.835 -25.699  1.00  0.00              
ATOM   4439  C   VAL   285     -18.195  -9.138 -25.067  1.00  0.00              
ATOM   4440  O   VAL   285     -17.590  -9.062 -24.012  1.00  0.00              
ATOM   4441  CB  VAL   285     -17.411  -7.385 -26.607  1.00  0.00              
ATOM   4442  CG1 VAL   285     -17.053  -8.449 -27.681  1.00  0.00              
ATOM   4443  CG2 VAL   285     -17.778  -6.060 -27.307  1.00  0.00              
ATOM   4444  HA  VAL   285     -19.473  -7.998 -26.347  1.00  0.00              
ATOM   4445  HB  VAL   285     -16.515  -7.216 -25.980  1.00  0.00              
ATOM   4446 HG11 VAL   285     -17.948  -8.749 -28.247  1.00  0.00              
ATOM   4447 HG12 VAL   285     -16.330  -8.018 -28.387  1.00  0.00              
ATOM   4448 HG13 VAL   285     -16.598  -9.340 -27.219  1.00  0.00              
ATOM   4449 HG21 VAL   285     -17.855  -5.327 -26.502  1.00  0.00              
ATOM   4450 HG22 VAL   285     -17.000  -5.729 -28.011  1.00  0.00              
ATOM   4451 HG23 VAL   285     -18.737  -6.134 -27.844  1.00  0.00              
ATOM   4452  H   VAL   285     -18.229  -6.297 -24.260  1.00  0.00              
ATOM   4453  N   THR   286     -18.504 -10.299 -25.700  1.00  0.00              
ATOM   4454  CA  THR   286     -18.091 -11.584 -25.148  1.00  0.00              
ATOM   4455  C   THR   286     -17.271 -12.353 -26.151  1.00  0.00              
ATOM   4456  O   THR   286     -17.552 -12.245 -27.334  1.00  0.00              
ATOM   4457  CB  THR   286     -19.332 -12.431 -24.780  1.00  0.00              
ATOM   4458  OG1 THR   286     -20.171 -11.621 -23.946  1.00  0.00              
ATOM   4459  CG2 THR   286     -18.897 -13.742 -24.065  1.00  0.00              
ATOM   4460  HA  THR   286     -17.494 -11.427 -24.243  1.00  0.00              
ATOM   4461  HB  THR   286     -19.895 -12.658 -25.705  1.00  0.00              
ATOM   4462  HG1 THR   286     -20.982 -12.062 -23.715  1.00  0.00              
ATOM   4463 HG23 THR   286     -18.616 -14.491 -24.821  1.00  0.00              
ATOM   4464 HG21 THR   286     -18.034 -13.566 -23.407  1.00  0.00              
ATOM   4465 HG22 THR   286     -19.711 -14.147 -23.447  1.00  0.00              
ATOM   4466  H   THR   286     -19.018 -10.319 -26.561  1.00  0.00              
ATOM   4467  N   THR   287     -16.272 -13.143 -25.690  1.00  0.00              
ATOM   4468  CA  THR   287     -15.463 -13.917 -26.630  1.00  0.00              
ATOM   4469  C   THR   287     -14.678 -14.973 -25.883  1.00  0.00              
ATOM   4470  O   THR   287     -14.771 -15.009 -24.666  1.00  0.00              
ATOM   4471  CB  THR   287     -14.476 -12.964 -27.346  1.00  0.00              
ATOM   4472  OG1 THR   287     -13.603 -13.753 -28.171  1.00  0.00              
ATOM   4473  CG2 THR   287     -13.725 -12.165 -26.251  1.00  0.00              
ATOM   4474  HA  THR   287     -16.110 -14.423 -27.366  1.00  0.00              
ATOM   4475  HB  THR   287     -15.033 -12.264 -27.996  1.00  0.00              
ATOM   4476  HG1 THR   287     -13.056 -13.212 -28.727  1.00  0.00              
ATOM   4477 HG23 THR   287     -14.396 -11.364 -25.912  1.00  0.00              
ATOM   4478 HG21 THR   287     -13.434 -12.775 -25.379  1.00  0.00              
ATOM   4479 HG22 THR   287     -12.826 -11.711 -26.671  1.00  0.00              
ATOM   4480  H   THR   287     -16.023 -13.179 -24.716  1.00  0.00              
ATOM   4481  N   GLU   288     -13.890 -15.807 -26.603  1.00  0.00              
ATOM   4482  CA  GLU   288     -13.089 -16.843 -25.955  1.00  0.00              
ATOM   4483  C   GLU   288     -11.663 -16.383 -25.777  1.00  0.00              
ATOM   4484  O   GLU   288     -11.197 -15.590 -26.581  1.00  0.00              
ATOM   4485  CB  GLU   288     -13.120 -18.150 -26.786  1.00  0.00              
ATOM   4486  CG  GLU   288     -12.312 -19.301 -26.127  1.00  0.00              
ATOM   4487  CD  GLU   288     -12.366 -20.561 -26.949  1.00  0.00              
ATOM   4488  OE1 GLU   288     -12.202 -20.469 -28.195  1.00  0.00              
ATOM   4489  OE2 GLU   288     -12.568 -21.657 -26.359  1.00  0.00              
ATOM   4490  HA  GLU   288     -13.510 -17.092 -24.977  1.00  0.00              
ATOM   4491  HB1 GLU   288     -14.165 -18.474 -26.916  1.00  0.00              
ATOM   4492  HB2 GLU   288     -12.703 -17.919 -27.776  1.00  0.00              
ATOM   4493  HG1 GLU   288     -11.250 -19.031 -26.047  1.00  0.00              
ATOM   4494  HG2 GLU   288     -12.704 -19.498 -25.115  1.00  0.00              
ATOM   4495  H   GLU   288     -13.820 -15.698 -27.597  1.00  0.00              
ATOM   4496  N   VAL   289     -10.969 -16.897 -24.733  1.00  0.00              
ATOM   4497  CA  VAL   289      -9.558 -16.587 -24.538  1.00  0.00              
ATOM   4498  C   VAL   289      -8.758 -17.613 -25.303  1.00  0.00              
ATOM   4499  O   VAL   289      -8.880 -18.789 -24.998  1.00  0.00              
ATOM   4500  CB  VAL   289      -9.194 -16.598 -23.032  1.00  0.00              
ATOM   4501  CG1 VAL   289      -7.692 -16.255 -22.824  1.00  0.00              
ATOM   4502  CG2 VAL   289     -10.099 -15.584 -22.286  1.00  0.00              
ATOM   4503  HA  VAL   289      -9.335 -15.573 -24.885  1.00  0.00              
ATOM   4504  HB  VAL   289      -9.391 -17.606 -22.625  1.00  0.00              
ATOM   4505 HG11 VAL   289      -7.473 -15.272 -23.267  1.00  0.00              
ATOM   4506 HG12 VAL   289      -7.457 -16.222 -21.748  1.00  0.00              
ATOM   4507 HG13 VAL   289      -7.034 -16.994 -23.310  1.00  0.00              
ATOM   4508 HG21 VAL   289     -11.145 -15.626 -22.615  1.00  0.00              
ATOM   4509 HG22 VAL   289     -10.084 -15.880 -21.235  1.00  0.00              
ATOM   4510 HG23 VAL   289      -9.743 -14.548 -22.403  1.00  0.00              
ATOM   4511  H   VAL   289     -11.388 -17.547 -24.095  1.00  0.00              
ATOM   4512  N   LYS   290      -7.943 -17.185 -26.292  1.00  0.00              
ATOM   4513  CA  LYS   290      -7.176 -18.146 -27.080  1.00  0.00              
ATOM   4514  C   LYS   290      -5.933 -18.542 -26.339  1.00  0.00              
ATOM   4515  O   LYS   290      -5.629 -19.723 -26.288  1.00  0.00              
ATOM   4516  CB  LYS   290      -6.803 -17.537 -28.456  1.00  0.00              
ATOM   4517  CG  LYS   290      -8.054 -17.051 -29.248  1.00  0.00              
ATOM   4518  CD  LYS   290      -9.166 -18.132 -29.333  1.00  0.00              
ATOM   4519  CE  LYS   290     -10.400 -17.634 -30.125  1.00  0.00              
ATOM   4520  NZ  LYS   290     -11.332 -18.753 -30.390  1.00  0.00              
ATOM   4521  HA  LYS   290      -7.743 -19.078 -27.232  1.00  0.00              
ATOM   4522  HB1 LYS   290      -6.126 -16.686 -28.290  1.00  0.00              
ATOM   4523  HB2 LYS   290      -6.252 -18.288 -29.044  1.00  0.00              
ATOM   4524  HG1 LYS   290      -8.480 -16.150 -28.783  1.00  0.00              
ATOM   4525  HG2 LYS   290      -7.735 -16.782 -30.269  1.00  0.00              
ATOM   4526  HD1 LYS   290      -8.743 -19.032 -29.810  1.00  0.00              
ATOM   4527  HD2 LYS   290      -9.557 -18.400 -28.339  1.00  0.00              
ATOM   4528  HE1 LYS   290     -10.904 -16.818 -29.572  1.00  0.00              
ATOM   4529  HE2 LYS   290     -10.068 -17.240 -31.092  1.00  0.00              
ATOM   4530  HZ1 LYS   290     -11.679 -19.196 -29.472  1.00  0.00              
ATOM   4531  HZ2 LYS   290     -12.191 -18.420 -30.955  1.00  0.00              
ATOM   4532  HZ3 LYS   290     -10.864 -19.548 -30.955  1.00  0.00              
ATOM   4533  H   LYS   290      -7.829 -16.206 -26.481  1.00  0.00              
ATOM   4534  N   SER   291      -5.203 -17.567 -25.765  1.00  0.00              
ATOM   4535  CA  SER   291      -4.003 -17.914 -25.021  1.00  0.00              
ATOM   4536  C   SER   291      -3.725 -16.817 -24.026  1.00  0.00              
ATOM   4537  O   SER   291      -4.299 -15.748 -24.156  1.00  0.00              
ATOM   4538  CB  SER   291      -2.810 -18.118 -25.986  1.00  0.00              
ATOM   4539  OG  SER   291      -2.513 -16.882 -26.655  1.00  0.00              
ATOM   4540  HA  SER   291      -4.158 -18.857 -24.476  1.00  0.00              
ATOM   4541  HB1 SER   291      -1.927 -18.466 -25.423  1.00  0.00              
ATOM   4542  HB2 SER   291      -3.082 -18.891 -26.724  1.00  0.00              
ATOM   4543  HG  SER   291      -1.788 -16.971 -27.266  1.00  0.00              
ATOM   4544  H   SER   291      -5.453 -16.600 -25.845  1.00  0.00              
ATOM   4545  N   VAL   292      -2.841 -17.086 -23.043  1.00  0.00              
ATOM   4546  CA  VAL   292      -2.436 -16.063 -22.082  1.00  0.00              
ATOM   4547  C   VAL   292      -0.926 -16.065 -22.116  1.00  0.00              
ATOM   4548  O   VAL   292      -0.352 -17.118 -22.346  1.00  0.00              
ATOM   4549  CB  VAL   292      -2.941 -16.330 -20.634  1.00  0.00              
ATOM   4550  CG1 VAL   292      -4.462 -16.092 -20.472  1.00  0.00              
ATOM   4551  CG2 VAL   292      -2.661 -17.796 -20.251  1.00  0.00              
ATOM   4552  HA  VAL   292      -2.790 -15.066 -22.377  1.00  0.00              
ATOM   4553  HB  VAL   292      -2.405 -15.653 -19.942  1.00  0.00              
ATOM   4554 HG11 VAL   292      -5.025 -16.683 -21.210  1.00  0.00              
ATOM   4555 HG12 VAL   292      -4.788 -16.372 -19.456  1.00  0.00              
ATOM   4556 HG13 VAL   292      -4.689 -15.034 -20.616  1.00  0.00              
ATOM   4557 HG21 VAL   292      -1.610 -17.996 -20.427  1.00  0.00              
ATOM   4558 HG22 VAL   292      -2.932 -18.001 -19.204  1.00  0.00              
ATOM   4559 HG23 VAL   292      -3.208 -18.480 -20.894  1.00  0.00              
ATOM   4560  H   VAL   292      -2.402 -17.987 -22.992  1.00  0.00              
ATOM   4561  N   GLU   293      -0.268 -14.909 -21.887  1.00  0.00              
ATOM   4562  CA  GLU   293       1.188 -14.897 -21.836  1.00  0.00              
ATOM   4563  C   GLU   293       1.607 -13.912 -20.780  1.00  0.00              
ATOM   4564  O   GLU   293       0.876 -12.965 -20.540  1.00  0.00              
ATOM   4565  CB  GLU   293       1.851 -14.476 -23.176  1.00  0.00              
ATOM   4566  CG  GLU   293       1.606 -15.493 -24.322  1.00  0.00              
ATOM   4567  CD  GLU   293       2.235 -15.048 -25.620  1.00  0.00              
ATOM   4568  OE1 GLU   293       3.290 -14.356 -25.584  1.00  0.00              
ATOM   4569  OE2 GLU   293       1.675 -15.391 -26.697  1.00  0.00              
ATOM   4570  HA  GLU   293       1.564 -15.882 -21.530  1.00  0.00              
ATOM   4571  HB1 GLU   293       1.454 -13.491 -23.472  1.00  0.00              
ATOM   4572  HB2 GLU   293       2.938 -14.382 -23.014  1.00  0.00              
ATOM   4573  HG1 GLU   293       2.035 -16.471 -24.063  1.00  0.00              
ATOM   4574  HG2 GLU   293       0.522 -15.616 -24.470  1.00  0.00              
ATOM   4575  H   GLU   293      -0.756 -14.043 -21.745  1.00  0.00              
ATOM   4576  N   MET   294       2.792 -14.128 -20.169  1.00  0.00              
ATOM   4577  CA  MET   294       3.330 -13.141 -19.245  1.00  0.00              
ATOM   4578  C   MET   294       4.823 -13.155 -19.422  1.00  0.00              
ATOM   4579  O   MET   294       5.380 -14.244 -19.411  1.00  0.00              
ATOM   4580  CB  MET   294       2.989 -13.511 -17.785  1.00  0.00              
ATOM   4581  CG  MET   294       3.509 -12.443 -16.789  1.00  0.00              
ATOM   4582  SD  MET   294       2.847 -12.710 -15.111  1.00  0.00              
ATOM   4583  CE  MET   294       3.737 -14.209 -14.591  1.00  0.00              
ATOM   4584  HA  MET   294       2.927 -12.142 -19.483  1.00  0.00              
ATOM   4585  HB1 MET   294       1.898 -13.569 -17.725  1.00  0.00              
ATOM   4586  HB2 MET   294       3.410 -14.501 -17.552  1.00  0.00              
ATOM   4587  HG1 MET   294       4.608 -12.455 -16.748  1.00  0.00              
ATOM   4588  HG2 MET   294       3.188 -11.440 -17.103  1.00  0.00              
ATOM   4589  HE1 MET   294       4.819 -14.063 -14.722  1.00  0.00              
ATOM   4590  HE2 MET   294       3.521 -14.394 -13.529  1.00  0.00              
ATOM   4591  HE3 MET   294       3.410 -15.078 -15.177  1.00  0.00              
ATOM   4592  H   MET   294       3.334 -14.955 -20.340  1.00  0.00              
ATOM   4593  N   HIS   295       5.477 -11.986 -19.599  1.00  0.00              
ATOM   4594  CA  HIS   295       6.922 -12.008 -19.791  1.00  0.00              
ATOM   4595  C   HIS   295       7.197 -12.923 -20.973  1.00  0.00              
ATOM   4596  O   HIS   295       6.511 -12.776 -21.973  1.00  0.00              
ATOM   4597  CB  HIS   295       7.545 -12.356 -18.400  1.00  0.00              
ATOM   4598  CG  HIS   295       8.961 -11.825 -18.319  1.00  0.00              
ATOM   4599  ND1 HIS   295      10.076 -12.526 -18.420  1.00  0.00              
ATOM   4600  CD2 HIS   295       9.258 -10.528 -18.135  1.00  0.00              
ATOM   4601  CE1 HIS   295      11.095 -11.738 -18.346  1.00  0.00              
ATOM   4602  NE2 HIS   295      10.700 -10.559 -18.178  1.00  0.00              
ATOM   4603  HA  HIS   295       7.253 -10.996 -20.087  1.00  0.00              
ATOM   4604  HB1 HIS   295       6.972 -11.817 -17.628  1.00  0.00              
ATOM   4605  HB2 HIS   295       7.477 -13.428 -18.154  1.00  0.00              
ATOM   4606  HD2 HIS   295       8.594  -9.674 -17.996  1.00  0.00              
ATOM   4607  HE1 HIS   295      12.141 -12.038 -18.411  1.00  0.00              
ATOM   4608  HD1 HIS   295      10.139 -13.549 -18.521  1.00  0.00              
ATOM   4609  H   HIS   295       5.009 -11.096 -19.586  1.00  0.00              
ATOM   4610  N   HIS   296       8.155 -13.872 -20.892  1.00  0.00              
ATOM   4611  CA  HIS   296       8.402 -14.796 -21.994  1.00  0.00              
ATOM   4612  C   HIS   296       7.421 -15.952 -21.975  1.00  0.00              
ATOM   4613  O   HIS   296       7.083 -16.430 -23.048  1.00  0.00              
ATOM   4614  CB  HIS   296       9.818 -15.426 -21.836  1.00  0.00              
ATOM   4615  CG  HIS   296      10.934 -14.443 -22.104  1.00  0.00              
ATOM   4616  ND1 HIS   296      11.175 -13.912 -23.289  1.00  0.00              
ATOM   4617  CD2 HIS   296      11.842 -13.987 -21.217  1.00  0.00              
ATOM   4618  CE1 HIS   296      12.209 -13.137 -23.222  1.00  0.00              
ATOM   4619  NE2 HIS   296      12.643 -13.126 -22.047  1.00  0.00              
ATOM   4620  HA  HIS   296       8.342 -14.254 -22.956  1.00  0.00              
ATOM   4621  HB1 HIS   296       9.942 -15.871 -20.831  1.00  0.00              
ATOM   4622  HB2 HIS   296       9.929 -16.241 -22.571  1.00  0.00              
ATOM   4623  HD2 HIS   296      11.965 -14.212 -20.161  1.00  0.00              
ATOM   4624  HE1 HIS   296      12.666 -12.568 -24.035  1.00  0.00              
ATOM   4625  HD1 HIS   296      10.631 -14.100 -24.143  1.00  0.00              
ATOM   4626  H   HIS   296       8.678 -14.008 -20.066  1.00  0.00              
ATOM   4627  N   GLU   297       6.997 -16.447 -20.785  1.00  0.00              
ATOM   4628  CA  GLU   297       6.286 -17.726 -20.746  1.00  0.00              
ATOM   4629  C   GLU   297       4.860 -17.630 -21.231  1.00  0.00              
ATOM   4630  O   GLU   297       4.253 -16.575 -21.125  1.00  0.00              
ATOM   4631  CB  GLU   297       6.255 -18.351 -19.323  1.00  0.00              
ATOM   4632  CG  GLU   297       7.666 -18.802 -18.859  1.00  0.00              
ATOM   4633  CD  GLU   297       7.638 -19.461 -17.502  1.00  0.00              
ATOM   4634  OE1 GLU   297       6.589 -20.054 -17.131  1.00  0.00              
ATOM   4635  OE2 GLU   297       8.676 -19.397 -16.789  1.00  0.00              
ATOM   4636  HA  GLU   297       6.834 -18.420 -21.407  1.00  0.00              
ATOM   4637  HB1 GLU   297       5.839 -17.620 -18.610  1.00  0.00              
ATOM   4638  HB2 GLU   297       5.594 -19.231 -19.329  1.00  0.00              
ATOM   4639  HG1 GLU   297       8.076 -19.532 -19.575  1.00  0.00              
ATOM   4640  HG2 GLU   297       8.343 -17.934 -18.831  1.00  0.00              
ATOM   4641  H   GLU   297       7.207 -15.989 -19.917  1.00  0.00              
ATOM   4642  N   ALA   298       4.335 -18.773 -21.736  1.00  0.00              
ATOM   4643  CA  ALA   298       2.909 -18.896 -22.002  1.00  0.00              
ATOM   4644  C   ALA   298       2.331 -19.482 -20.740  1.00  0.00              
ATOM   4645  O   ALA   298       3.016 -20.308 -20.158  1.00  0.00              
ATOM   4646  CB  ALA   298       2.654 -19.832 -23.207  1.00  0.00              
ATOM   4647  HA  ALA   298       2.463 -17.919 -22.226  1.00  0.00              
ATOM   4648  HB1 ALA   298       1.574 -19.913 -23.402  1.00  0.00              
ATOM   4649  HB2 ALA   298       3.154 -19.419 -24.097  1.00  0.00              
ATOM   4650  HB3 ALA   298       3.056 -20.837 -23.009  1.00  0.00              
ATOM   4651  H   ALA   298       4.881 -19.610 -21.821  1.00  0.00              
ATOM   4652  N   LEU   299       1.119 -19.076 -20.293  1.00  0.00              
ATOM   4653  CA  LEU   299       0.612 -19.563 -19.008  1.00  0.00              
ATOM   4654  C   LEU   299      -0.525 -20.554 -19.167  1.00  0.00              
ATOM   4655  O   LEU   299      -1.350 -20.398 -20.053  1.00  0.00              
ATOM   4656  CB  LEU   299       0.163 -18.421 -18.051  1.00  0.00              
ATOM   4657  CG  LEU   299       1.214 -17.309 -17.778  1.00  0.00              
ATOM   4658  CD1 LEU   299       0.541 -16.206 -16.915  1.00  0.00              
ATOM   4659  CD2 LEU   299       2.463 -17.871 -17.051  1.00  0.00              
ATOM   4660  HA  LEU   299       1.413 -20.086 -18.469  1.00  0.00              
ATOM   4661  HB1 LEU   299      -0.719 -17.908 -18.432  1.00  0.00              
ATOM   4662  HB2 LEU   299      -0.130 -18.875 -17.096  1.00  0.00              
ATOM   4663  HG  LEU   299       1.537 -16.851 -18.730  1.00  0.00              
ATOM   4664 HD21 LEU   299       3.021 -18.553 -17.710  1.00  0.00              
ATOM   4665 HD22 LEU   299       3.139 -17.051 -16.767  1.00  0.00              
ATOM   4666 HD23 LEU   299       2.159 -18.410 -16.139  1.00  0.00              
ATOM   4667 HD11 LEU   299       0.050 -16.641 -16.033  1.00  0.00              
ATOM   4668 HD12 LEU   299       1.274 -15.474 -16.558  1.00  0.00              
ATOM   4669 HD13 LEU   299      -0.214 -15.688 -17.524  1.00  0.00              
ATOM   4670  H   LEU   299       0.574 -18.428 -20.824  1.00  0.00              
ATOM   4671  N   SER   300      -0.591 -21.580 -18.283  1.00  0.00              
ATOM   4672  CA  SER   300      -1.808 -22.376 -18.163  1.00  0.00              
ATOM   4673  C   SER   300      -2.847 -21.488 -17.522  1.00  0.00              
ATOM   4674  O   SER   300      -4.010 -21.575 -17.886  1.00  0.00              
ATOM   4675  CB  SER   300      -1.567 -23.609 -17.253  1.00  0.00              
ATOM   4676  OG  SER   300      -0.542 -24.422 -17.848  1.00  0.00              
ATOM   4677  HA  SER   300      -2.146 -22.717 -19.156  1.00  0.00              
ATOM   4678  HB1 SER   300      -1.248 -23.282 -16.247  1.00  0.00              
ATOM   4679  HB2 SER   300      -2.503 -24.184 -17.154  1.00  0.00              
ATOM   4680  HG  SER   300      -0.339 -25.193 -17.328  1.00  0.00              
ATOM   4681  H   SER   300       0.137 -21.749 -17.615  1.00  0.00              
ATOM   4682  N   GLU   301      -2.433 -20.627 -16.559  1.00  0.00              
ATOM   4683  CA  GLU   301      -3.392 -19.756 -15.894  1.00  0.00              
ATOM   4684  C   GLU   301      -2.742 -18.493 -15.367  1.00  0.00              
ATOM   4685  O   GLU   301      -1.561 -18.530 -15.059  1.00  0.00              
ATOM   4686  CB  GLU   301      -4.030 -20.577 -14.747  1.00  0.00              
ATOM   4687  CG  GLU   301      -3.050 -20.844 -13.575  1.00  0.00              
ATOM   4688  CD  GLU   301      -3.672 -21.676 -12.480  1.00  0.00              
ATOM   4689  OE1 GLU   301      -4.908 -21.924 -12.517  1.00  0.00              
ATOM   4690  OE2 GLU   301      -2.917 -22.090 -11.558  1.00  0.00              
ATOM   4691  HA  GLU   301      -4.174 -19.462 -16.614  1.00  0.00              
ATOM   4692  HB1 GLU   301      -4.892 -20.012 -14.381  1.00  0.00              
ATOM   4693  HB2 GLU   301      -4.381 -21.547 -15.133  1.00  0.00              
ATOM   4694  HG1 GLU   301      -2.162 -21.372 -13.957  1.00  0.00              
ATOM   4695  HG2 GLU   301      -2.729 -19.892 -13.128  1.00  0.00              
ATOM   4696  H   GLU   301      -1.490 -20.605 -16.229  1.00  0.00              
ATOM   4697  N   ALA   302      -3.509 -17.381 -15.258  1.00  0.00              
ATOM   4698  CA  ALA   302      -2.969 -16.126 -14.736  1.00  0.00              
ATOM   4699  C   ALA   302      -3.634 -15.867 -13.404  1.00  0.00              
ATOM   4700  O   ALA   302      -4.844 -15.699 -13.399  1.00  0.00              
ATOM   4701  CB  ALA   302      -3.307 -14.988 -15.721  1.00  0.00              
ATOM   4702  HA  ALA   302      -1.871 -16.150 -14.643  1.00  0.00              
ATOM   4703  HB1 ALA   302      -2.877 -14.047 -15.354  1.00  0.00              
ATOM   4704  HB2 ALA   302      -2.931 -15.239 -16.725  1.00  0.00              
ATOM   4705  HB3 ALA   302      -4.384 -14.845 -15.787  1.00  0.00              
ATOM   4706  H   ALA   302      -4.478 -17.394 -15.514  1.00  0.00              
ATOM   4707  N   LEU   303      -2.876 -15.849 -12.282  1.00  0.00              
ATOM   4708  CA  LEU   303      -3.491 -15.768 -10.953  1.00  0.00              
ATOM   4709  C   LEU   303      -3.582 -14.333 -10.485  1.00  0.00              
ATOM   4710  O   LEU   303      -2.879 -13.539 -11.091  1.00  0.00              
ATOM   4711  CB  LEU   303      -2.612 -16.599  -9.969  1.00  0.00              
ATOM   4712  CG  LEU   303      -2.518 -18.110 -10.340  1.00  0.00              
ATOM   4713  CD1 LEU   303      -1.615 -18.842  -9.311  1.00  0.00              
ATOM   4714  CD2 LEU   303      -3.911 -18.792 -10.350  1.00  0.00              
ATOM   4715  HA  LEU   303      -4.510 -16.170 -10.995  1.00  0.00              
ATOM   4716  HB1 LEU   303      -1.598 -16.160  -9.954  1.00  0.00              
ATOM   4717  HB2 LEU   303      -3.004 -16.529  -8.947  1.00  0.00              
ATOM   4718  HG  LEU   303      -2.060 -18.219 -11.340  1.00  0.00              
ATOM   4719 HD21 LEU   303      -4.469 -18.455 -11.226  1.00  0.00              
ATOM   4720 HD22 LEU   303      -3.823 -19.883 -10.419  1.00  0.00              
ATOM   4721 HD23 LEU   303      -4.470 -18.547  -9.435  1.00  0.00              
ATOM   4722 HD11 LEU   303      -2.054 -18.777  -8.302  1.00  0.00              
ATOM   4723 HD12 LEU   303      -1.514 -19.905  -9.584  1.00  0.00              
ATOM   4724 HD13 LEU   303      -0.611 -18.388  -9.294  1.00  0.00              
ATOM   4725  H   LEU   303      -1.875 -15.896 -12.339  1.00  0.00              
ATOM   4726  N   PRO   304      -4.382 -13.935  -9.450  1.00  0.00              
ATOM   4727  CA  PRO   304      -4.340 -12.562  -8.994  1.00  0.00              
ATOM   4728  C   PRO   304      -2.925 -12.100  -8.819  1.00  0.00              
ATOM   4729  O   PRO   304      -2.161 -12.831  -8.207  1.00  0.00              
ATOM   4730  CB  PRO   304      -5.094 -12.653  -7.648  1.00  0.00              
ATOM   4731  CG  PRO   304      -6.130 -13.763  -7.928  1.00  0.00              
ATOM   4732  CD  PRO   304      -5.321 -14.800  -8.747  1.00  0.00              
ATOM   4733  HA  PRO   304      -4.918 -11.951  -9.693  1.00  0.00              
ATOM   4734  HD2 PRO   304      -5.990 -15.372  -9.400  1.00  0.00              
ATOM   4735  HD1 PRO   304      -4.796 -15.452  -8.041  1.00  0.00              
ATOM   4736  HG2 PRO   304      -6.945 -13.351  -8.542  1.00  0.00              
ATOM   4737  HG1 PRO   304      -6.552 -14.172  -6.998  1.00  0.00              
ATOM   4738  HB1 PRO   304      -4.424 -12.995  -6.841  1.00  0.00              
ATOM   4739  HB2 PRO   304      -5.531 -11.686  -7.357  1.00  0.00              
ATOM   4740  N   GLY   305      -2.566 -10.916  -9.355  1.00  0.00              
ATOM   4741  CA  GLY   305      -1.188 -10.479  -9.229  1.00  0.00              
ATOM   4742  C   GLY   305      -0.493 -10.447 -10.558  1.00  0.00              
ATOM   4743  O   GLY   305       0.368  -9.603 -10.749  1.00  0.00              
ATOM   4744  HA2 GLY   305      -0.587 -11.097  -8.544  1.00  0.00              
ATOM   4745  HA1 GLY   305      -1.224  -9.483  -8.807  1.00  0.00              
ATOM   4746  H   GLY   305      -3.212 -10.323  -9.851  1.00  0.00              
ATOM   4747  N   ASP   306      -0.831 -11.377 -11.475  1.00  0.00              
ATOM   4748  CA  ASP   306      -0.072 -11.475 -12.717  1.00  0.00              
ATOM   4749  C   ASP   306      -0.470 -10.381 -13.681  1.00  0.00              
ATOM   4750  O   ASP   306      -1.662 -10.163 -13.823  1.00  0.00              
ATOM   4751  CB  ASP   306      -0.290 -12.867 -13.367  1.00  0.00              
ATOM   4752  CG  ASP   306       0.282 -13.984 -12.532  1.00  0.00              
ATOM   4753  OD1 ASP   306       1.104 -13.713 -11.615  1.00  0.00              
ATOM   4754  OD2 ASP   306      -0.089 -15.159 -12.796  1.00  0.00              
ATOM   4755  HA  ASP   306       1.002 -11.380 -12.480  1.00  0.00              
ATOM   4756  HB1 ASP   306      -1.368 -13.039 -13.526  1.00  0.00              
ATOM   4757  HB2 ASP   306       0.210 -12.896 -14.342  1.00  0.00              
ATOM   4758  H   ASP   306      -1.577 -12.026 -11.313  1.00  0.00              
ATOM   4759  N   ASN   307       0.503  -9.702 -14.344  1.00  0.00              
ATOM   4760  CA  ASN   307       0.165  -8.720 -15.372  1.00  0.00              
ATOM   4761  C   ASN   307       0.246  -9.474 -16.669  1.00  0.00              
ATOM   4762  O   ASN   307       1.356  -9.826 -17.032  1.00  0.00              
ATOM   4763  CB  ASN   307       1.100  -7.485 -15.341  1.00  0.00              
ATOM   4764  CG  ASN   307       0.463  -6.297 -16.030  1.00  0.00              
ATOM   4765  OD1 ASN   307      -0.315  -5.603 -15.394  1.00  0.00              
ATOM   4766  ND2 ASN   307       0.758  -6.031 -17.320  1.00  0.00              
ATOM   4767  HA  ASN   307      -0.844  -8.337 -15.222  1.00  0.00              
ATOM   4768  HB1 ASN   307       1.270  -7.216 -14.287  1.00  0.00              
ATOM   4769  HB2 ASN   307       2.077  -7.727 -15.785  1.00  0.00              
ATOM   4770 HD22 ASN   307       0.354  -5.227 -17.759  1.00  0.00              
ATOM   4771 HD21 ASN   307       1.383  -6.611 -17.844  1.00  0.00              
ATOM   4772  H   ASN   307       1.475  -9.902 -14.204  1.00  0.00              
ATOM   4773  N   VAL   308      -0.887  -9.759 -17.356  1.00  0.00              
ATOM   4774  CA  VAL   308      -0.836 -10.684 -18.485  1.00  0.00              
ATOM   4775  C   VAL   308      -1.366 -10.081 -19.751  1.00  0.00              
ATOM   4776  O   VAL   308      -2.225  -9.219 -19.669  1.00  0.00              
ATOM   4777  CB  VAL   308      -1.607 -11.998 -18.184  1.00  0.00              
ATOM   4778  CG1 VAL   308      -1.006 -12.620 -16.902  1.00  0.00              
ATOM   4779  CG2 VAL   308      -3.144 -11.797 -18.025  1.00  0.00              
ATOM   4780  HA  VAL   308       0.205 -10.981 -18.691  1.00  0.00              
ATOM   4781  HB  VAL   308      -1.451 -12.682 -19.039  1.00  0.00              
ATOM   4782 HG11 VAL   308      -1.425 -12.137 -16.010  1.00  0.00              
ATOM   4783 HG12 VAL   308      -1.225 -13.685 -16.887  1.00  0.00              
ATOM   4784 HG13 VAL   308       0.080 -12.508 -16.877  1.00  0.00              
ATOM   4785 HG21 VAL   308      -3.586 -11.335 -18.925  1.00  0.00              
ATOM   4786 HG22 VAL   308      -3.627 -12.777 -17.873  1.00  0.00              
ATOM   4787 HG23 VAL   308      -3.381 -11.163 -17.155  1.00  0.00              
ATOM   4788  H   VAL   308      -1.780  -9.397 -17.080  1.00  0.00              
ATOM   4789  N   GLY   309      -0.862 -10.582 -20.905  1.00  0.00              
ATOM   4790  CA  GLY   309      -1.471 -10.266 -22.181  1.00  0.00              
ATOM   4791  C   GLY   309      -2.259 -11.485 -22.540  1.00  0.00              
ATOM   4792  O   GLY   309      -1.827 -12.570 -22.186  1.00  0.00              
ATOM   4793  HA2 GLY   309      -0.706 -10.076 -22.951  1.00  0.00              
ATOM   4794  HA1 GLY   309      -2.150  -9.413 -22.115  1.00  0.00              
ATOM   4795  H   GLY   309      -0.133 -11.275 -20.921  1.00  0.00              
ATOM   4796  N   PHE   310      -3.402 -11.331 -23.238  1.00  0.00              
ATOM   4797  CA  PHE   310      -4.146 -12.513 -23.636  1.00  0.00              
ATOM   4798  C   PHE   310      -4.813 -12.255 -24.950  1.00  0.00              
ATOM   4799  O   PHE   310      -5.274 -11.140 -25.129  1.00  0.00              
ATOM   4800  CB  PHE   310      -5.143 -12.920 -22.535  1.00  0.00              
ATOM   4801  CG  PHE   310      -6.155 -11.812 -22.225  1.00  0.00              
ATOM   4802  CD1 PHE   310      -5.778 -10.733 -21.420  1.00  0.00              
ATOM   4803  CD2 PHE   310      -7.458 -11.889 -22.725  1.00  0.00              
ATOM   4804  CE1 PHE   310      -6.707  -9.748 -21.079  1.00  0.00              
ATOM   4805  CE2 PHE   310      -8.400 -10.922 -22.362  1.00  0.00              
ATOM   4806  CZ  PHE   310      -8.029  -9.865 -21.521  1.00  0.00              
ATOM   4807  HA  PHE   310      -3.441 -13.340 -23.797  1.00  0.00              
ATOM   4808  HB1 PHE   310      -5.643 -13.862 -22.804  1.00  0.00              
ATOM   4809  HB2 PHE   310      -4.559 -13.066 -21.619  1.00  0.00              
ATOM   4810  HD2 PHE   310      -7.744 -12.701 -23.384  1.00  0.00              
ATOM   4811  HE2 PHE   310      -9.414 -10.999 -22.732  1.00  0.00              
ATOM   4812  HZ  PHE   310      -8.768  -9.138 -21.210  1.00  0.00              
ATOM   4813  HE1 PHE   310      -6.403  -8.898 -20.471  1.00  0.00              
ATOM   4814  HD1 PHE   310      -4.759 -10.655 -21.051  1.00  0.00              
ATOM   4815  H   PHE   310      -3.769 -10.429 -23.478  1.00  0.00              
ATOM   4816  N   ASN   311      -4.836 -13.256 -25.861  1.00  0.00              
ATOM   4817  CA  ASN   311      -5.339 -12.991 -27.197  1.00  0.00              
ATOM   4818  C   ASN   311      -6.790 -13.382 -27.254  1.00  0.00              
ATOM   4819  O   ASN   311      -7.150 -14.404 -26.693  1.00  0.00              
ATOM   4820  CB  ASN   311      -4.521 -13.702 -28.308  1.00  0.00              
ATOM   4821  CG  ASN   311      -5.093 -13.291 -29.645  1.00  0.00              
ATOM   4822  OD1 ASN   311      -4.822 -12.180 -30.081  1.00  0.00              
ATOM   4823  ND2 ASN   311      -5.909 -14.112 -30.327  1.00  0.00              
ATOM   4824  HA  ASN   311      -5.248 -11.915 -27.400  1.00  0.00              
ATOM   4825  HB1 ASN   311      -3.462 -13.404 -28.229  1.00  0.00              
ATOM   4826  HB2 ASN   311      -4.562 -14.793 -28.165  1.00  0.00              
ATOM   4827 HD22 ASN   311      -6.310 -13.814 -31.194  1.00  0.00              
ATOM   4828 HD21 ASN   311      -6.122 -15.018 -29.976  1.00  0.00              
ATOM   4829  H   ASN   311      -4.515 -14.185 -25.657  1.00  0.00              
ATOM   4830  N   VAL   312      -7.621 -12.566 -27.944  1.00  0.00              
ATOM   4831  CA  VAL   312      -9.012 -12.935 -28.160  1.00  0.00              
ATOM   4832  C   VAL   312      -9.306 -12.677 -29.618  1.00  0.00              
ATOM   4833  O   VAL   312      -8.530 -11.968 -30.239  1.00  0.00              
ATOM   4834  CB  VAL   312      -9.998 -12.167 -27.236  1.00  0.00              
ATOM   4835  CG1 VAL   312      -9.758 -12.469 -25.737  1.00  0.00              
ATOM   4836  CG2 VAL   312      -9.996 -10.635 -27.447  1.00  0.00              
ATOM   4837  HA  VAL   312      -9.159 -14.014 -27.988  1.00  0.00              
ATOM   4838  HB  VAL   312     -10.978 -12.560 -27.530  1.00  0.00              
ATOM   4839 HG11 VAL   312      -8.730 -12.187 -25.467  1.00  0.00              
ATOM   4840 HG12 VAL   312     -10.464 -11.917 -25.096  1.00  0.00              
ATOM   4841 HG13 VAL   312      -9.902 -13.538 -25.554  1.00  0.00              
ATOM   4842 HG21 VAL   312     -10.179 -10.424 -28.507  1.00  0.00              
ATOM   4843 HG22 VAL   312     -10.783 -10.145 -26.852  1.00  0.00              
ATOM   4844 HG23 VAL   312      -9.027 -10.223 -27.138  1.00  0.00              
ATOM   4845  H   VAL   312      -7.304 -11.707 -28.357  1.00  0.00              
ATOM   4846  N   LYS   313     -10.411 -13.237 -30.164  1.00  0.00              
ATOM   4847  CA  LYS   313     -10.760 -12.998 -31.562  1.00  0.00              
ATOM   4848  C   LYS   313     -12.145 -12.421 -31.690  1.00  0.00              
ATOM   4849  O   LYS   313     -12.902 -12.472 -30.735  1.00  0.00              
ATOM   4850  CB  LYS   313     -10.602 -14.307 -32.384  1.00  0.00              
ATOM   4851  CG  LYS   313      -9.084 -14.563 -32.590  1.00  0.00              
ATOM   4852  CD  LYS   313      -8.772 -15.747 -33.546  1.00  0.00              
ATOM   4853  CE  LYS   313      -7.244 -15.850 -33.820  1.00  0.00              
ATOM   4854  NZ  LYS   313      -6.737 -14.701 -34.614  1.00  0.00              
ATOM   4855  HA  LYS   313     -10.117 -12.217 -31.997  1.00  0.00              
ATOM   4856  HB1 LYS   313     -11.093 -15.144 -31.857  1.00  0.00              
ATOM   4857  HB2 LYS   313     -11.086 -14.197 -33.370  1.00  0.00              
ATOM   4858  HG1 LYS   313      -8.648 -13.650 -33.026  1.00  0.00              
ATOM   4859  HG2 LYS   313      -8.616 -14.741 -31.608  1.00  0.00              
ATOM   4860  HD1 LYS   313      -9.096 -16.692 -33.085  1.00  0.00              
ATOM   4861  HD2 LYS   313      -9.319 -15.633 -34.500  1.00  0.00              
ATOM   4862  HE1 LYS   313      -6.695 -15.914 -32.863  1.00  0.00              
ATOM   4863  HE2 LYS   313      -7.068 -16.790 -34.374  1.00  0.00              
ATOM   4864  HZ1 LYS   313      -6.601 -13.793 -34.040  1.00  0.00              
ATOM   4865  HZ2 LYS   313      -5.743 -14.897 -34.992  1.00  0.00              
ATOM   4866  HZ3 LYS   313      -7.366 -14.477 -35.467  1.00  0.00              
ATOM   4867  H   LYS   313     -11.001 -13.847 -29.634  1.00  0.00              
ATOM   4868  N   ASN   314     -12.449 -11.855 -32.883  1.00  0.00              
ATOM   4869  CA  ASN   314     -13.719 -11.170 -33.093  1.00  0.00              
ATOM   4870  C   ASN   314     -13.908 -10.021 -32.129  1.00  0.00              
ATOM   4871  O   ASN   314     -15.041  -9.730 -31.778  1.00  0.00              
ATOM   4872  CB  ASN   314     -14.898 -12.176 -33.100  1.00  0.00              
ATOM   4873  CG  ASN   314     -14.676 -13.230 -34.161  1.00  0.00              
ATOM   4874  OD1 ASN   314     -14.234 -12.895 -35.249  1.00  0.00              
ATOM   4875  ND2 ASN   314     -14.979 -14.517 -33.885  1.00  0.00              
ATOM   4876  HA  ASN   314     -13.700 -10.687 -34.085  1.00  0.00              
ATOM   4877  HB1 ASN   314     -15.002 -12.624 -32.101  1.00  0.00              
ATOM   4878  HB2 ASN   314     -15.834 -11.647 -33.335  1.00  0.00              
ATOM   4879 HD22 ASN   314     -14.840 -15.218 -34.587  1.00  0.00              
ATOM   4880 HD21 ASN   314     -15.342 -14.791 -32.994  1.00  0.00              
ATOM   4881  H   ASN   314     -11.789 -11.853 -33.641  1.00  0.00              
ATOM   4882  N   VAL   315     -12.807  -9.345 -31.721  1.00  0.00              
ATOM   4883  CA  VAL   315     -12.922  -8.114 -30.942  1.00  0.00              
ATOM   4884  C   VAL   315     -11.940  -7.145 -31.558  1.00  0.00              
ATOM   4885  O   VAL   315     -10.773  -7.497 -31.625  1.00  0.00              
ATOM   4886  CB  VAL   315     -12.569  -8.332 -29.447  1.00  0.00              
ATOM   4887  CG1 VAL   315     -12.758  -7.019 -28.642  1.00  0.00              
ATOM   4888  CG2 VAL   315     -13.409  -9.480 -28.832  1.00  0.00              
ATOM   4889  HA  VAL   315     -13.942  -7.701 -30.997  1.00  0.00              
ATOM   4890  HB  VAL   315     -11.512  -8.625 -29.382  1.00  0.00              
ATOM   4891 HG11 VAL   315     -13.798  -6.667 -28.710  1.00  0.00              
ATOM   4892 HG12 VAL   315     -12.509  -7.190 -27.584  1.00  0.00              
ATOM   4893 HG13 VAL   315     -12.092  -6.236 -29.030  1.00  0.00              
ATOM   4894 HG21 VAL   315     -13.148 -10.438 -29.301  1.00  0.00              
ATOM   4895 HG22 VAL   315     -13.219  -9.556 -27.752  1.00  0.00              
ATOM   4896 HG23 VAL   315     -14.479  -9.298 -28.989  1.00  0.00              
ATOM   4897  H   VAL   315     -11.884  -9.646 -31.972  1.00  0.00              
ATOM   4898  N   SER   316     -12.369  -5.948 -32.015  1.00  0.00              
ATOM   4899  CA  SER   316     -11.410  -5.013 -32.585  1.00  0.00
[truncated: 718,721 more chars]
